# Supplementary material for: Diaqua­bis­{5-(pyridin-2-yl-κN)-3-[4-(pyridin-4-yl)phen­yl]-1H-1,2,4-triazol-1-ido-κN 1}iron(II)
Source: Acta Crystallogr Sect E Struct Rep Online. 2013 Feb 23;69(Pt 3):m168. doi: 10.1107/S1600536813004601 (PMC3588513; doi:10.1107/S1600536813004601)
Supplement: Supplementary file 1 [file e-69-0m168-sup1.cif]

##############################################################################
#                                                                            #
# This CIF contains the data in a paper accepted for publication in          #
# Acta Crystallographica Section E. It conforms to the requirements of       #
# Notes for Authors for Acta Crystallographica Section E, and has been       #
# peer reviewed under the auspices of the IUCr Commission on Journals.       #
#                                                                            #
# Full details of the Crystallographic Information File format               #
# are given in the paper "The Crystallographic Information File (CIF):       #
# a New Standard Archive File for Crystallography" by S. R. Hall, F. H.      #
# Allen and I. D. Brown [Acta Cryst. (1991), A47, 655-685].                  #
#                                                                            #
# The current version of the core CIF dictionary is obtainable from          #
# ftp://ftp.iucr.org/pub/cif_core.dic.                                       #
#                                                                            #
# Software is freely available for graphical display of the structure(s)     #
# in this CIF. For information consult the CIF software page                 #
# http://www.iucr.org/resources/cif/software.                                #
#                                                                            #
# This file may be used for bona fide research purposes within the           #
# scientific community so long as proper attribution is given to the journal # 
# article from which it was obtained.                                        #
#                                                                            #
##############################################################################
data_global
_audit_creation_method     'form.cif (version 2.0)'
_journal_data_validation_number     ?
_journal_date_recd_electronic     2013-02-08
_journal_date_accepted     2013-02-16
_journal_name_full     'Acta Crystallographica, Section E'
_journal_year     2013
_journal_volume     69
_journal_issue      3
_journal_page_first     m168
_journal_page_last     m168
_journal_paper_category     QM
_journal_paper_doi     10.1107/S1600536813004601
_journal_coeditor_code     IS5245
_publ_contact_author_name     'Prof. Dr. Bin, Li'
_publ_contact_author_address
;
      Advanced Material Institute of Research,
      Department of Chemistry and Chemical Engineering,
      Qilu Normal University,
      Shandong, 250013,
      People's Republic of China
;
_publ_contact_author_email     'libin_qlnu@yahoo.com.cn'
_publ_contact_author_fax     '0086-531-66778063'
_publ_contact_author_phone     '0086-531-66778063'
_publ_section_title
;\
Diaquabis{5-(pyridin-2-yl-\k<i>N</i>)-3-[4-(pyridin-4-yl)phenyl]-1<i>H</i>-1,2,\
4-triazol-1-ido-\k<i>N</i>^1^}iron(II)
;
loop_
    _publ_author_name
    _publ_author_address
    'Li, Bin'
;     Advanced Material Institute of Research,
      Department of Chemistry and Chemical Engineering,
      Qilu Normal University,
      Shandong 250013,
      People's Republic of China
;
data_I
_audit_creation_method     SHELXL-97
_chemical_name_systematic
;\
Diaquabis{5-(pyridin-2-yl-\k<i>N</i>)-3-[4-(pyridin-4-yl)phenyl]-1<i>H</i>-\
1,2,4-triazol-1-ido-\k<i>N</i>^1^}iron(II)
;
_chemical_name_common     ?
_chemical_formula_moiety     'C36 H28 Fe N10 O2'
_chemical_formula_sum     'C36 H28 Fe N10 O2'
_chemical_formula_iupac     '[Fe (C18 H12 N5)2 (H2 O)2]'
_chemical_formula_weight     688.53
_chemical_melting_point     ?
_symmetry_cell_setting     monoclinic
_symmetry_space_group_name_H-M     'P 21/c'
_symmetry_space_group_name_Hall     '-P 2ybc'
loop_
    _symmetry_equiv_pos_as_xyz
    'x, y, z'
    '-x, y+1/2, -z+1/2'
    '-x, -y, -z'
    'x, -y-1/2, z-1/2'
_cell_length_a     13.1965(17)
_cell_length_b     12.0279(16)
_cell_length_c     9.9006(13)
_cell_angle_alpha     90.00
_cell_angle_beta     100.9980(10)
_cell_angle_gamma     90.00
_cell_volume     1542.6(4)
_cell_formula_units_Z     2
_cell_measurement_reflns_used     425
_cell_measurement_theta_min     2.31
_cell_measurement_theta_max     15.98
_cell_measurement_temperature     296(2)
_exptl_crystal_description     block
_exptl_crystal_colour     colorless
_exptl_crystal_size_max     0.12
_exptl_crystal_size_mid     0.10
_exptl_crystal_size_min     0.08
_exptl_crystal_density_diffrn     1.482
_exptl_crystal_density_meas     ?
_exptl_crystal_density_method     'not measured'
_exptl_crystal_F_000     712
_exptl_absorpt_coefficient_mu     0.542
_exptl_absorpt_correction_type     multi-scan
_exptl_absorpt_process_details     '(SADABS; Bruker, 2001)'
_exptl_absorpt_correction_T_min     0.9378
_exptl_absorpt_correction_T_max     0.9579
_exptl_special_details     ?
_diffrn_ambient_temperature     296(2)
_diffrn_radiation_type     MoK\a
_diffrn_radiation_wavelength     0.71073
_diffrn_radiation_source     'fine-focus sealed tube'
_diffrn_radiation_monochromator     graphite
_diffrn_measurement_device_type     'Bruker APEXII CCD'
_diffrn_measurement_method     '\f and \w scans'
_diffrn_detector_area_resol_mean     ?
_diffrn_reflns_number     7711
_diffrn_reflns_av_R_equivalents     0.0353
_diffrn_reflns_av_sigmaI/netI     0.0480
_diffrn_reflns_theta_min     2.31
_diffrn_reflns_theta_max     25.00
_diffrn_reflns_theta_full     25.00
_diffrn_measured_fraction_theta_max     0.999
_diffrn_measured_fraction_theta_full     0.999
_diffrn_reflns_limit_h_min     -11
_diffrn_reflns_limit_h_max     15
_diffrn_reflns_limit_k_min     -13
_diffrn_reflns_limit_k_max     14
_diffrn_reflns_limit_l_min     -11
_diffrn_reflns_limit_l_max     11
_diffrn_standards_number     0
_diffrn_standards_interval_count     .
_diffrn_standards_interval_time     .
_diffrn_standards_decay_%     ?
_refine_special_details
;
 Refinement of F^2^ against ALL reflections.  The weighted R-factor wR and
 goodness of fit S are based on F^2^, conventional R-factors R are based
 on F, with F set to zero for negative F^2^. The threshold expression of
 F^2^ > 2sigma(F^2^) is used only for calculating R-factors(gt) etc. and is
 not relevant to the choice of reflections for refinement.  R-factors based
 on F^2^ are statistically about twice as large as those based on F, and R-
 factors based on ALL data will be even larger.
;
_reflns_number_total     2722
_reflns_number_gt     2214
_reflns_threshold_expression     I>2\s(I)
_refine_ls_structure_factor_coef     Fsqd
_refine_ls_matrix_type     full
_refine_ls_R_factor_all     0.0718
_refine_ls_R_factor_gt     0.0587
_refine_ls_wR_factor_gt     0.1708
_refine_ls_wR_factor_ref     0.1838
_refine_ls_goodness_of_fit_ref     0.999
_refine_ls_restrained_S_all     0.998
_refine_ls_number_reflns     2722
_refine_ls_number_parameters     231
_refine_ls_number_restraints     1
_refine_ls_hydrogen_treatment     mixed
_refine_ls_weighting_scheme     calc
_refine_ls_weighting_details
         'calc w=1/[\s^2^(Fo^2^)+(0.1200P)^2^+1.3369P] where P=(Fo^2^+2Fc^2^)/3'
_atom_sites_solution_hydrogens     geom
_atom_sites_solution_primary     direct
_atom_sites_solution_secondary     difmap
_refine_ls_shift/su_max     0.007
_refine_ls_shift/su_mean     0.001
_refine_diff_density_max     1.143
_refine_diff_density_min     -0.423
_refine_ls_extinction_method     none
_refine_ls_extinction_coef     ?
loop_
    _atom_type_symbol
    _atom_type_description
    _atom_type_scat_dispersion_real
    _atom_type_scat_dispersion_imag
    _atom_type_scat_source
    'C' 'C' 0.0033 0.0016
                         'International Tables Vol C Tables 4.2.6.8 and 6.1.1.4'
    'H' 'H' 0.0000 0.0000
                         'International Tables Vol C Tables 4.2.6.8 and 6.1.1.4'
    'N' 'N' 0.0061 0.0033
                         'International Tables Vol C Tables 4.2.6.8 and 6.1.1.4'
    'O' 'O' 0.0106 0.0060
                         'International Tables Vol C Tables 4.2.6.8 and 6.1.1.4'
    'Fe' 'Fe' 0.3463 0.8444
                         'International Tables Vol C Tables 4.2.6.8 and 6.1.1.4'
_computing_data_collection     'APEX2 (Bruker, 2004)'
_computing_cell_refinement     'SAINT-Plus (Bruker, 2001)'
_computing_data_reduction     'SAINT-Plus (Bruker, 2001)'
_computing_structure_solution     'SHELXS97 (Sheldrick, 2008)'
_computing_structure_refinement     'SHELXL97 (Sheldrick, 2008)'
_computing_molecular_graphics     'SHELXTL (Sheldrick, 2008)'
_computing_publication_material     'SHELXTL (Sheldrick, 2008)'
loop_
    _atom_site_type_symbol
    _atom_site_label
    _atom_site_fract_x
    _atom_site_fract_y
    _atom_site_fract_z
    _atom_site_U_iso_or_equiv
    _atom_site_adp_type
    _atom_site_calc_flag
    _atom_site_refinement_flags
    _atom_site_occupancy
    _atom_site_symmetry_multiplicity
    _atom_site_disorder_assembly
    _atom_site_disorder_group
    C C1 0.3747(3) 0.2112(3) -0.1244(4) 0.0363(8) Uani d . 1 1 . .
    H H1 0.3428 0.1627 -0.1925 0.044 Uiso calc R 1 1 . .
    C C2 0.3486(3) 0.3216(3) -0.1351(4) 0.0412(9) Uani d . 1 1 . .
    H H2 0.3004 0.3476 -0.2095 0.049 Uiso calc R 1 1 . .
    C C3 0.3951(3) 0.3931(3) -0.0334(4) 0.0425(9) Uani d . 1 1 . .
    H H3 0.3786 0.4683 -0.0383 0.051 Uiso calc R 1 1 . .
    C C4 0.4663(3) 0.3527(3) 0.0757(4) 0.0377(9) Uani d . 1 1 . .
    H H4 0.4977 0.4000 0.1455 0.045 Uiso calc R 1 1 . .
    C C5 0.4900(2) 0.2410(3) 0.0795(3) 0.0285(7) Uani d . 1 1 . .
    C C6 0.5674(2) 0.1872(3) 0.1860(3) 0.0280(7) Uani d . 1 1 . .
    C C7 0.6842(3) 0.1449(3) 0.3520(3) 0.0310(8) Uani d . 1 1 . .
    C C8 0.7662(3) 0.1451(3) 0.4768(3) 0.0357(8) Uani d . 1 1 . .
    C C9 0.7863(3) 0.2334(4) 0.5670(4) 0.0468(10) Uani d . 1 1 . .
    H H9 0.7465 0.2976 0.5507 0.056 Uiso calc R 1 1 . .
    C C10 0.8648(3) 0.2276(4) 0.6809(4) 0.0512(11) Uani d . 1 1 . .
    H H10 0.8764 0.2881 0.7403 0.061 Uiso calc R 1 1 . .
    C C11 0.9267(3) 0.1348(4) 0.7094(4) 0.0456(10) Uani d . 1 1 . .
    C C12 0.9037(4) 0.0443(4) 0.6214(5) 0.0576(12) Uani d . 1 1 . .
    H H12 0.9421 -0.0207 0.6395 0.069 Uiso calc R 1 1 . .
    C C13 0.8253(4) 0.0489(3) 0.5086(5) 0.0557(12) Uani d . 1 1 . .
    H H13 0.8112 -0.0132 0.4522 0.067 Uiso calc R 1 1 . .
    C C14 1.0144(3) 0.1269(4) 0.8279(4) 0.0515(11) Uani d . 1 1 . .
    C C15 1.0280(5) 0.1932(7) 0.9391(6) 0.124(3) Uani d . 1 1 . .
    H H15 0.9809 0.2496 0.9455 0.149 Uiso calc R 1 1 . .
    C C16 1.1133(6) 0.1770(8) 1.0451(6) 0.132(4) Uani d . 1 1 . .
    H H16 1.1206 0.2259 1.1191 0.158 Uiso calc R 1 1 . .
    C C17 1.1777(5) 0.0489(6) 0.9320(7) 0.0927(19) Uani d . 1 1 . .
    H H17 1.2319 0.0018 0.9229 0.111 Uiso calc R 1 1 . .
    C C18 1.0973(5) 0.0595(6) 0.8208(6) 0.0885(19) Uani d . 1 1 . .
    H H18 1.0993 0.0205 0.7403 0.106 Uiso calc R 1 1 . .
    Fe Fe1 0.5000 0.0000 0.0000 0.0319(3) Uani d S 1 2 . .
    N N1 0.4444(2) 0.1702(2) -0.0198(3) 0.0300(6) Uani d . 1 1 . .
    N N2 0.5878(2) 0.0804(2) 0.1719(3) 0.0335(7) Uani d . 1 1 . .
    N N3 0.6647(2) 0.0523(2) 0.2789(3) 0.0371(7) Uani d . 1 1 . .
    N N4 0.6261(2) 0.2328(2) 0.2991(3) 0.0307(7) Uani d . 1 1 . .
    N N5 1.1827(3) 0.1012(5) 1.0503(4) 0.0787(14) Uani d . 1 1 . .
    O O1 0.3849(2) -0.0453(3) 0.1252(3) 0.0406(6) Uani d . 1 1 . .
    H H1W 0.374(3) -0.110(4) 0.140(5) 0.063(15) Uiso d D 1 1 . .
    H H2W 0.336(4) -0.002(3) 0.136(5) 0.055(15) Uiso d D 1 1 . .
loop_
    _atom_site_aniso_label
    _atom_site_aniso_U_11
    _atom_site_aniso_U_22
    _atom_site_aniso_U_33
    _atom_site_aniso_U_12
    _atom_site_aniso_U_13
    _atom_site_aniso_U_23
    C1 0.040(2) 0.0363(18) 0.0265(18) -0.0005(16) -0.0088(15) -0.0023(15)
    C2 0.044(2) 0.038(2) 0.034(2) 0.0095(17) -0.0115(16) 0.0047(16)
    C3 0.054(2) 0.0281(18) 0.040(2) 0.0084(17) -0.0064(17) 0.0031(15)
    C4 0.047(2) 0.0277(17) 0.0325(19) -0.0005(15) -0.0077(16) -0.0042(15)
    C5 0.0304(17) 0.0278(16) 0.0244(17) -0.0019(13) -0.0024(13) -0.0018(13)
    C6 0.0319(17) 0.0238(16) 0.0248(17) -0.0027(13) -0.0036(13) 0.0009(13)
    C7 0.0350(18) 0.0304(17) 0.0234(17) -0.0018(14) -0.0046(14) -0.0003(14)
    C8 0.0352(19) 0.0381(19) 0.0283(18) 0.0013(15) -0.0077(14) -0.0014(15)
    C9 0.044(2) 0.051(2) 0.038(2) 0.0121(18) -0.0089(17) -0.0124(18)
    C10 0.044(2) 0.063(3) 0.039(2) 0.012(2) -0.0115(17) -0.022(2)
    C11 0.038(2) 0.064(3) 0.0303(19) 0.0060(19) -0.0057(16) -0.0057(19)
    C12 0.058(3) 0.049(2) 0.054(3) 0.013(2) -0.020(2) 0.000(2)
    C13 0.062(3) 0.040(2) 0.052(3) 0.007(2) -0.023(2) -0.009(2)
    C14 0.036(2) 0.075(3) 0.038(2) 0.008(2) -0.0067(17) -0.005(2)
    C15 0.088(4) 0.196(8) 0.064(4) 0.067(5) -0.048(3) -0.063(5)
    C16 0.094(5) 0.225(10) 0.056(4) 0.048(6) -0.038(3) -0.061(5)
    C17 0.063(4) 0.120(5) 0.080(4) 0.018(4) -0.024(3) 0.002(4)
    C18 0.071(4) 0.107(5) 0.072(4) 0.028(3) -0.025(3) -0.016(3)
    Fe1 0.0380(5) 0.0226(4) 0.0274(4) 0.0003(3) -0.0131(3) -0.0020(3)
    N1 0.0311(15) 0.0258(14) 0.0277(14) -0.0008(11) -0.0080(11) -0.0002(11)
    N2 0.0377(16) 0.0274(14) 0.0278(15) 0.0006(12) -0.0127(12) 0.0005(12)
    N3 0.0397(17) 0.0308(15) 0.0317(16) 0.0013(13) -0.0158(13) -0.0009(13)
    N4 0.0320(15) 0.0299(14) 0.0260(14) 0.0000(12) -0.0054(12) -0.0047(12)
    N5 0.050(2) 0.130(4) 0.045(2) 0.010(3) -0.0188(18) 0.004(3)
    O1 0.0414(16) 0.0322(15) 0.0438(15) 0.0010(13) -0.0031(12) 0.0047(13)
_geom_special_details
;
 All esds (except the esd in the dihedral angle between two l.s. planes)
 are estimated using the full covariance matrix.  The cell esds are taken
 into account individually in the estimation of esds in distances, angles
 and torsion angles; correlations between esds in cell parameters are only
 used when they are defined by crystal symmetry.  An approximate (isotropic)
 treatment of cell esds is used for estimating esds involving l.s. planes.
;
loop_
    _geom_bond_atom_site_label_1
    _geom_bond_atom_site_label_2
    _geom_bond_site_symmetry_2
    _geom_bond_distance
    _geom_bond_publ_flag
    C1 N1 . 1.341(4) ?
    C1 C2 . 1.371(5) ?
    C1 H1 . 0.9300 ?
    C2 C3 . 1.376(5) ?
    C2 H2 . 0.9300 ?
    C3 C4 . 1.378(5) ?
    C3 H3 . 0.9300 ?
    C4 C5 . 1.378(5) ?
    C4 H4 . 0.9300 ?
    C5 N1 . 1.352(4) ?
    C5 C6 . 1.470(4) ?
    C6 N2 . 1.325(4) ?
    C6 N4 . 1.350(4) ?
    C7 N3 . 1.327(4) ?
    C7 N4 . 1.351(4) ?
    C7 C8 . 1.479(4) ?
    C8 C9 . 1.380(5) ?
    C8 C13 . 1.397(5) ?
    C9 C10 . 1.380(5) ?
    C9 H9 . 0.9300 ?
    C10 C11 . 1.381(6) ?
    C10 H10 . 0.9300 ?
    C11 C12 . 1.391(6) ?
    C11 C14 . 1.485(5) ?
    C12 C13 . 1.371(6) ?
    C12 H12 . 0.9300 ?
    C13 H13 . 0.9300 ?
    C14 C15 . 1.344(7) ?
    C14 C18 . 1.374(7) ?
    C15 C16 . 1.398(7) ?
    C15 H15 . 0.9300 ?
    C16 N5 . 1.287(9) ?
    C16 H16 . 0.9300 ?
    C17 N5 . 1.320(8) ?
    C17 C18 . 1.381(7) ?
    C17 H17 . 0.9300 ?
    C18 H18 . 0.9300 ?
    Fe1 N2 . 2.103(3) ?
    Fe1 N1 . 2.171(3) ?
    Fe1 O1 . 2.205(3) ?
    N2 N3 . 1.363(4) ?
    O1 H1W . 0.81(4) ?
    O1 H2W . 0.85(5) ?
loop_
    _geom_angle_atom_site_label_1
    _geom_angle_atom_site_label_2
    _geom_angle_atom_site_label_3
    _geom_angle_site_symmetry_1
    _geom_angle_site_symmetry_3
    _geom_angle
    _geom_angle_publ_flag
    N1 C1 C2 . . 122.8(3) ?
    N1 C1 H1 . . 118.6 ?
    C2 C1 H1 . . 118.6 ?
    C1 C2 C3 . . 118.5(3) ?
    C1 C2 H2 . . 120.7 ?
    C3 C2 H2 . . 120.7 ?
    C2 C3 C4 . . 119.7(3) ?
    C2 C3 H3 . . 120.1 ?
    C4 C3 H3 . . 120.1 ?
    C5 C4 C3 . . 118.9(3) ?
    C5 C4 H4 . . 120.6 ?
    C3 C4 H4 . . 120.6 ?
    N1 C5 C4 . . 121.8(3) ?
    N1 C5 C6 . . 113.3(3) ?
    C4 C5 C6 . . 124.9(3) ?
    N2 C6 N4 . . 112.6(3) ?
    N2 C6 C5 . . 118.6(3) ?
    N4 C6 C5 . . 128.8(3) ?
    N3 C7 N4 . . 114.1(3) ?
    N3 C7 C8 . . 119.4(3) ?
    N4 C7 C8 . . 126.4(3) ?
    C9 C8 C13 . . 117.5(3) ?
    C9 C8 C7 . . 124.1(3) ?
    C13 C8 C7 . . 118.4(3) ?
    C10 C9 C8 . . 120.7(4) ?
    C10 C9 H9 . . 119.6 ?
    C8 C9 H9 . . 119.6 ?
    C9 C10 C11 . . 122.1(4) ?
    C9 C10 H10 . . 119.0 ?
    C11 C10 H10 . . 119.0 ?
    C10 C11 C12 . . 117.0(3) ?
    C10 C11 C14 . . 123.7(4) ?
    C12 C11 C14 . . 119.3(4) ?
    C13 C12 C11 . . 121.3(4) ?
    C13 C12 H12 . . 119.4 ?
    C11 C12 H12 . . 119.4 ?
    C12 C13 C8 . . 121.3(4) ?
    C12 C13 H13 . . 119.4 ?
    C8 C13 H13 . . 119.4 ?
    C15 C14 C18 . . 114.1(4) ?
    C15 C14 C11 . . 124.8(4) ?
    C18 C14 C11 . . 120.4(4) ?
    C14 C15 C16 . . 119.6(6) ?
    C14 C15 H15 . . 120.2 ?
    C16 C15 H15 . . 120.2 ?
    N5 C16 C15 . . 126.4(6) ?
    N5 C16 H16 . . 116.8 ?
    C15 C16 H16 . . 116.8 ?
    N5 C17 C18 . . 124.3(6) ?
    N5 C17 H17 . . 117.8 ?
    C18 C17 H17 . . 117.8 ?
    C14 C18 C17 . . 120.8(6) ?
    C14 C18 H18 . . 119.6 ?
    C17 C18 H18 . . 119.6 ?
    N2 Fe1 N2 . 3_655 180.0(2) ?
    N2 Fe1 N1 . 3_655 103.68(10) ?
    N2 Fe1 N1 3_655 3_655 76.32(10) ?
    N2 Fe1 N1 . . 76.32(10) ?
    N2 Fe1 N1 3_655 . 103.68(10) ?
    N1 Fe1 N1 3_655 . 180.00(14) ?
    N2 Fe1 O1 . 3_655 90.52(11) ?
    N2 Fe1 O1 3_655 3_655 89.48(11) ?
    N1 Fe1 O1 3_655 3_655 91.52(11) ?
    N1 Fe1 O1 . 3_655 88.48(11) ?
    N2 Fe1 O1 . . 89.48(11) ?
    N2 Fe1 O1 3_655 . 90.52(11) ?
    N1 Fe1 O1 3_655 . 88.48(11) ?
    N1 Fe1 O1 . . 91.52(11) ?
    O1 Fe1 O1 3_655 . 180.00(19) ?
    C1 N1 C5 . . 118.3(3) ?
    C1 N1 Fe1 . . 125.9(2) ?
    C5 N1 Fe1 . . 115.6(2) ?
    C6 N2 N3 . . 107.2(3) ?
    C6 N2 Fe1 . . 116.1(2) ?
    N3 N2 Fe1 . . 136.7(2) ?
    C7 N3 N2 . . 104.7(3) ?
    C6 N4 C7 . . 101.4(3) ?
    C16 N5 C17 . . 112.8(5) ?
    Fe1 O1 H1W . . 121(3) ?
    Fe1 O1 H2W . . 123(3) ?
    H1W O1 H2W . . 113(4) ?
loop_
    _geom_hbond_atom_site_label_D
    _geom_hbond_atom_site_label_H
    _geom_hbond_atom_site_label_A
    _geom_hbond_site_symmetry_A
    _geom_hbond_distance_DH
    _geom_hbond_distance_HA
    _geom_hbond_distance_DA
    _geom_hbond_angle_DHA
    O1 H1W N4 2_645 0.81(4) 1.99(4) 2.784(4) 168(4)
    O1 H2W N5 1_454 0.85(5) 2.39(5) 3.165(6) 152(5)
_iucr_refine_instructions_details
;
TITL z in P2(1)/c
CELL 0.71073  13.1965  12.0279   9.9006  90.000 100.998  90.000
ZERR   2.00   0.0017   0.0016   0.0013   0.000   0.001   0.000
LATT 1
SYMM -X, 0.5+Y, 0.5-Z
SFAC C  H  N  O  Fe
UNIT 72 56 20 4 2
OMIT  -2.00  50.00
L.S. 4
ACTA
BOND $H
FMAP 2
omit 1 0 0
PLAN 20
htab 2
size 0.12 0.10 0.08
dfix 1.380 0.001 h1w h2w
dfix 0.820 0.001 h1w o5 h2w o5
mpla c1 c2 c3 c4 c5 n1
mpla n2 n3 n4 c6 c7
mpla c8 c9 c10 c11 c12
TEMP 23.000
WGHT    0.120000    1.336900
FVAR       0.46247
C1    1    0.374739    0.211197   -0.124375    11.00000    0.03996    0.03628 =
         0.02652   -0.00226   -0.00880   -0.00049
AFIX  43
H1    2    0.342822    0.162674   -0.192530    11.00000   -1.20000
AFIX   0
C2    1    0.348561    0.321601   -0.135135    11.00000    0.04383    0.03834 =
         0.03391    0.00469   -0.01149    0.00952
AFIX  43
H2    2    0.300436    0.347608   -0.209504    11.00000   -1.20000
AFIX   0
C3    1    0.395083    0.393064   -0.033444    11.00000    0.05351    0.02812 =
         0.03971    0.00306   -0.00640    0.00839
AFIX  43
H3    2    0.378551    0.468304   -0.038344    11.00000   -1.20000
AFIX   0
C4    1    0.466257    0.352666    0.075655    11.00000    0.04672    0.02769 =
         0.03250   -0.00422   -0.00774   -0.00050
AFIX  43
H4    2    0.497743    0.399954    0.145516    11.00000   -1.20000
AFIX   0
C5    1    0.490000    0.241039    0.079518    11.00000    0.03036    0.02777 =
         0.02441   -0.00179   -0.00237   -0.00189
C6    1    0.567366    0.187218    0.185972    11.00000    0.03186    0.02378 =
         0.02480    0.00086   -0.00364   -0.00267
C7    1    0.684230    0.144921    0.351979    11.00000    0.03503    0.03044 =
         0.02345   -0.00030   -0.00458   -0.00183
C8    1    0.766191    0.145069    0.476822    11.00000    0.03521    0.03808 =
         0.02826   -0.00138   -0.00770    0.00125
C9    1    0.786273    0.233414    0.566958    11.00000    0.04447    0.05148 =
         0.03770   -0.01237   -0.00895    0.01209
AFIX  43
H9    2    0.746450    0.297553    0.550739    11.00000   -1.20000
AFIX   0
C10   1    0.864801    0.227614    0.680890    11.00000    0.04430    0.06309 =
         0.03852   -0.02151   -0.01152    0.01248
AFIX  43
H10   2    0.876357    0.288130    0.740308    11.00000   -1.20000
AFIX   0
C11   1    0.926735    0.134784    0.709410    11.00000    0.03793    0.06372 =
         0.03033   -0.00566   -0.00567    0.00597
C12   1    0.903662    0.044254    0.621442    11.00000    0.05808    0.04873 =
         0.05399   -0.00023   -0.01991    0.01299
AFIX  43
H12   2    0.942147   -0.020661    0.639507    11.00000   -1.20000
AFIX   0
C13   1    0.825274    0.048912    0.508629    11.00000    0.06155    0.04032 =
         0.05159   -0.00949   -0.02338    0.00679
AFIX  43
H13   2    0.811164   -0.013170    0.452179    11.00000   -1.20000
AFIX   0
C14   1    1.014415    0.126899    0.827850    11.00000    0.03573    0.07475 =
         0.03844   -0.00479   -0.00671    0.00775
C15   1    1.028002    0.193230    0.939057    11.00000    0.08813    0.19595 =
         0.06354   -0.06314   -0.04787    0.06688
AFIX  43
H15   2    0.980936    0.249616    0.945492    11.00000   -1.20000
AFIX   0
C16   1    1.113289    0.177023    1.045058    11.00000    0.09372    0.22513 =
         0.05618   -0.06103   -0.03757    0.04799
AFIX  43
H16   2    1.120570    0.225888    1.119080    11.00000   -1.20000
AFIX   0
C17   1    1.177703    0.048870    0.931998    11.00000    0.06310    0.12036 =
         0.07962    0.00171   -0.02441    0.01815
AFIX  43
H17   2    1.231899    0.001787    0.922902    11.00000   -1.20000
AFIX   0
C18   1    1.097304    0.059459    0.820828    11.00000    0.07110    0.10709 =
         0.07203   -0.01620   -0.02523    0.02780
AFIX  43
H18   2    1.099290    0.020477    0.740253    11.00000   -1.20000
AFIX   0
FE1   5    0.500000    0.000000    0.000000    10.50000    0.03797    0.02259 =
         0.02742   -0.00203   -0.01311    0.00032
N1    3    0.444402    0.170241   -0.019752    11.00000    0.03111    0.02577 =
         0.02770   -0.00022   -0.00796   -0.00081
N2    3    0.587777    0.080435    0.171895    11.00000    0.03767    0.02742 =
         0.02784    0.00051   -0.01267    0.00056
N3    3    0.664743    0.052267    0.278871    11.00000    0.03973    0.03085 =
         0.03167   -0.00091   -0.01579    0.00132
N4    3    0.626093    0.232764    0.299089    11.00000    0.03201    0.02989 =
         0.02600   -0.00467   -0.00540   -0.00002
N5    3    1.182693    0.101163    1.050286    11.00000    0.04951    0.13000 =
         0.04546    0.00379   -0.01880    0.00975
O1    4    0.384885   -0.045295    0.125215    11.00000    0.04137    0.03221 =
         0.04383    0.00474   -0.00310    0.00099
H1W   2    0.373611   -0.109584    0.140237    11.00000    0.06348
H2W   2    0.335866   -0.002383    0.135936    11.00000    0.05471
HKLF 4
REM  z in P2(1)/c
REM R1 =  0.0587 for   2214 Fo > 4sig(Fo)  and  0.0718 for all   2722 data
REM    231 parameters refined using      1 restraints
END
WGHT      0.0853      1.9238
REM Highest difference peak  1.143,  deepest hole -0.423,  1-sigma level  0.080
Q1    1   1.1201  0.0052  1.0049  11.00000  0.05    1.14
Q2    1   1.0390  0.0130  0.8971  11.00000  0.05    1.06
Q3    1   1.0807  0.2076  0.8852  11.00000  0.05    0.48
Q4    1   1.1627  0.1909  1.0019  11.00000  0.05    0.45
Q5    1   0.5989  0.0028  0.0168  11.00000  0.05    0.28
Q6    1   0.5444 -0.0613  0.0515  11.00000  0.05    0.26
Q7    1   0.5239  0.2232  0.1464  11.00000  0.05    0.24
Q8    1   0.8207  0.2617  0.5050  11.00000  0.05    0.24
Q9    1   1.1464 -0.0566  1.0683  11.00000  0.05    0.22
Q10   1   1.0011  0.1411  0.9245  11.00000  0.05    0.22
Q11   1   0.7907  0.0769  0.5202  11.00000  0.05    0.22
Q12   1   0.5411  0.0447  0.0949  11.00000  0.05    0.22
Q13   1   0.6017  0.2223  0.2143  11.00000  0.05    0.21
Q14   1   0.5005  0.2010  0.0020  11.00000  0.05    0.21
Q15   1   0.6167  0.2786  0.3402  11.00000  0.05    0.21
Q16   1   0.4414 -0.0414  0.0645  11.00000  0.05    0.21
Q17   1   1.0970  0.2335  1.0305  11.00000  0.05    0.21
Q18   1   0.4569  0.2897  0.1098  11.00000  0.05    0.20
Q19   1   0.5991  0.1265  0.1563  11.00000  0.05    0.20
Q20   1   0.9047  0.2606  0.6280  11.00000  0.05    0.20
;
