# Supplementary material for: Diaqua­bis­{5-(pyridin-2-yl-κN)-3-[4-(pyridin-4-yl)phen­yl]-1H-1,2,4-triazol-1-ido-κN 1}iron(II)
Source: Acta Crystallogr Sect E Struct Rep Online. 2013 Feb 23;69(Pt 3):m168. doi: 10.1107/S1600536813004601 (PMC3588513; doi:10.1107/S1600536813004601)
Supplement: Supplementary file 2 [file e-69-0m168-Isup2.hkl]

# 
# h,k,l, Fc-squared, Fo-squared, sigma(Fo-squared) and status flag 
# 
data_I
_shelx_title ' z in P2(1)/c' 
_shelx_refln_list_code          4 
_shelx_F_calc_maximum      221.82 
_exptl_crystal_F_000       712.00 
_reflns_d_resolution_high  0.8409 
 
loop_ 
 _symmetry_equiv_pos_as_xyz 
 'x, y, z' 
 '-x, y+1/2, -z+1/2' 
 '-x, -y, -z' 
 'x, -y-1/2, z-1/2' 
 
_cell_length_a    13.1965 
_cell_length_b    12.0279 
_cell_length_c     9.9006 
_cell_angle_alpha  90.000 
_cell_angle_beta  100.998 
_cell_angle_gamma  90.000 
 
_shelx_F_squared_multiplier     1.000 
 
loop_ 
 _refln_index_h 
 _refln_index_k 
 _refln_index_l 
 _refln_F_squared_calc 
 _refln_F_squared_meas 
 _refln_F_squared_sigma 
 _refln_observed_status 
   2   0   0     8372.34     9302.37    407.98 o 
   4   0   0     3727.36     3936.38    119.29 o 
   5   0   0      314.90      319.66     13.97 o 
   6   0   0     1790.46     1584.52     51.94 o 
   7   0   0     3320.00     3259.63    102.30 o 
   8   0   0     1045.60     1115.42     40.42 o 
   9   0   0      181.83      150.37     17.42 o 
  10   0   0      947.65     1052.77     45.91 o 
  11   0   0       55.88       40.86     14.68 o 
  12   0   0      299.10      238.36     28.15 o 
  13   0   0       20.08       19.12     13.79 o 
  14   0   0       38.65        7.43     14.12 o 
  15   0   0      156.92      168.92     27.12 o 
   1   1   0     1492.49     1664.05     52.57 o 
   2   1   0       24.08       24.42      3.95 o 
   3   1   0     1444.78     1383.93     36.27 o 
   4   1   0       11.54       10.74      1.89 o 
   5   1   0       48.14       53.95      4.89 o 
   6   1   0      165.21      167.24      6.84 o 
   7   1   0     1109.04     1127.42     28.11 o 
   8   1   0        5.99        4.98      2.23 o 
   9   1   0      373.50      411.84     14.30 o 
  10   1   0      221.97      242.11     11.71 o 
  11   1   0      149.50      141.63     23.94 o 
  12   1   0      262.12      291.27     21.53 o 
  13   1   0       89.06       95.66     14.29 o 
  14   1   0        6.45        5.37      8.92 o 
  15   1   0        0.00       -2.72      9.91 o 
   0   2   0        2.78        4.26      1.60 o 
   1   2   0       16.29        8.25      1.46 o 
   2   2   0       62.91      133.67      8.31 o 
   3   2   0     1545.45     1211.04     28.35 o 
   4   2   0       10.74       16.84      2.94 o 
   5   2   0      732.47      739.34     22.78 o 
   6   2   0      615.14      637.24     17.41 o 
   7   2   0      641.38      506.90     15.08 o 
   8   2   0        3.73        6.97      2.96 o 
   9   2   0     1159.26     1125.84     29.70 o 
  10   2   0     1140.94     1100.58     36.67 o 
  11   2   0       60.63       78.85      8.88 o 
  12   2   0     1011.03      872.92     74.25 o 
  13   2   0      130.72      169.19     18.61 o 
  14   2   0       34.68       56.42     13.11 o 
  15   2   0        3.57       -2.72     10.22 o 
   1   3   0        4.17        2.81      1.32 o 
   2   3   0     3417.70     3008.54     58.67 o 
   3   3   0      550.05      625.35     19.02 o 
   4   3   0     1583.96     1531.75     36.22 o 
   5   3   0        5.80        4.58      2.32 o 
   6   3   0        0.91       -0.96      2.13 o 
   7   3   0       10.40       12.45      3.27 o 
   8   3   0       17.31       28.58      5.58 o 
   9   3   0       12.47       12.13      3.70 o 
  10   3   0        0.36        4.50      4.77 o 
  11   3   0      101.37      125.97     11.36 o 
  12   3   0       99.43      119.32     15.27 o 
  13   3   0       95.56       92.56     14.88 o 
  14   3   0       19.40       18.89     11.17 o 
  15   3   0        6.52       10.89     11.46 o 
   0   4   0     1176.54     1376.80     36.32 o 
   1   4   0     1523.20     1337.95     25.13 o 
   2   4   0      462.36      614.64     19.16 o 
   3   4   0     3077.50     3050.30     60.30 o 
   4   4   0        2.97        4.39      2.00 o 
   5   4   0     1238.56     1255.57     31.77 o 
   6   4   0     1709.23     1645.65     46.03 o 
   7   4   0     2185.43     2150.81     59.33 o 
   8   4   0     2277.23     2439.58     67.14 o 
   9   4   0     1176.02     1101.28     29.71 o 
  10   4   0      278.73      291.59     18.08 o 
  11   4   0      252.97      272.47     15.64 o 
  12   4   0        1.11        0.42      5.30 o 
  13   4   0      308.96      319.38     24.56 o 
  14   4   0      195.65      165.75     19.26 o 
   1   5   0     2103.47     2440.33     44.65 o 
   2   5   0     2231.61     2391.25     48.12 o 
   3   5   0     2375.97     2622.78     52.82 o 
   4   5   0      558.29      703.22     19.70 o 
   5   5   0      566.84      798.48     22.36 o 
   6   5   0      127.96      118.21      7.96 o 
   7   5   0        4.94        3.81      2.70 o 
   8   5   0        0.58        0.30      3.21 o 
   9   5   0      195.64      192.50     12.18 o 
  10   5   0        0.02        4.92      5.11 o 
  11   5   0      107.45       97.49     13.00 o 
  12   5   0      127.42      115.09     11.03 o 
  13   5   0       11.20       14.21     10.70 o 
  14   5   0        0.48        4.68     17.07 o 
   0   6   0      480.08      575.21     28.81 o 
   1   6   0     1193.07     1006.83     20.63 o 
   2   6   0     1441.12     1440.00     28.17 o 
   3   6   0      287.92      215.43      7.73 o 
   4   6   0     2833.61     2823.04     57.50 o 
   5   6   0     2059.53     2121.38     50.98 o 
   6   6   0      390.17      355.10     15.23 o 
   7   6   0      109.34       96.83      7.82 o 
   8   6   0        2.69        3.35      2.71 o 
   9   6   0       70.73       76.84      8.18 o 
  10   6   0       46.52       58.17      7.55 o 
  11   6   0       25.65       48.48      7.68 o 
  12   6   0       81.64      102.60     15.99 o 
  13   6   0       18.98       24.69     10.33 o 
   1   7   0       12.34        4.54      1.72 o 
   2   7   0       30.63       48.93      2.99 o 
   3   7   0        1.09        1.92      2.26 o 
   4   7   0       16.45       22.29      3.06 o 
   5   7   0       17.12       14.15      3.22 o 
   6   7   0       12.21       14.00      3.46 o 
   7   7   0        2.92        4.30      3.89 o 
   8   7   0       79.95       75.18      7.76 o 
   9   7   0       47.35       53.16      7.40 o 
  10   7   0        8.57       12.58      5.74 o 
  11   7   0       14.42       11.95      5.57 o 
  12   7   0       19.72       23.15      7.09 o 
  13   7   0      153.12      169.27     16.25 o 
   0   8   0      169.81      162.90      8.78 o 
   1   8   0      154.73      132.17      5.58 o 
   2   8   0      660.59      710.93     18.46 o 
   3   8   0      922.46      832.70     21.08 o 
   4   8   0     2550.22     2576.36     60.55 o 
   5   8   0      837.16      895.21     26.15 o 
   6   8   0      708.35      736.21     26.45 o 
   7   8   0      867.17      867.56     30.29 o 
   8   8   0      876.54      908.91     41.96 o 
   9   8   0      513.73      536.65     28.77 o 
  10   8   0      463.00      497.00     28.12 o 
  11   8   0      313.79      351.40     23.52 o 
  12   8   0       12.29       17.37      7.27 o 
   1   9   0      569.11      585.39     16.42 o 
   2   9   0        7.89        8.20      2.80 o 
   3   9   0       34.39       53.55      4.65 o 
   4   9   0      299.06      256.30     10.49 o 
   5   9   0      332.90      371.02     30.77 o 
   6   9   0      258.33      242.99     17.29 o 
   7   9   0       65.59       68.67      9.95 o 
   8   9   0       80.11       59.78      9.93 o 
   9   9   0        0.01       11.93      6.16 o 
  10   9   0        1.92       27.71     13.89 o 
  11   9   0        5.28       10.31      5.98 o 
   0  10   0      184.59      173.33     13.55 o 
   1  10   0      317.91      317.50     15.41 o 
   2  10   0      553.18      620.87     20.27 o 
   3  10   0      233.51      251.64     16.18 o 
   4  10   0      231.97      221.13     11.10 o 
   5  10   0       16.34       16.41      6.46 o 
   6  10   0       28.40       23.02      6.99 o 
   7  10   0        1.25       13.52      5.64 o 
   8  10   0      163.75      184.99     16.38 o 
   9  10   0      218.93      247.49     64.92 o 
  10  10   0       68.54       66.74     14.26 o 
  11  10   0       92.15      131.35     14.74 o 
   1  11   0      136.43      162.60     15.52 o 
   2  11   0       62.72       41.99      8.79 o 
   3  11   0        1.66        1.04      4.39 o 
   4  11   0       23.77       19.20      6.08 o 
   5  11   0      113.96      121.11     11.12 o 
   6  11   0      271.02      254.14     19.10 o 
   7  11   0       59.35       71.88     10.45 o 
   8  11   0       52.17       89.51     13.07 o 
   9  11   0       14.38       16.08      6.97 o 
   0  12   0      115.34       73.40     16.55 o 
   1  12   0      733.18      633.31     31.59 o 
   2  12   0      488.17      432.11     41.52 o 
   3  12   0      549.93      497.65     29.51 o 
   4  12   0      538.22      511.29     23.10 o 
   5  12   0      214.23      195.45     13.63 o 
   6  12   0       90.40      113.68     12.94 o 
   7  12   0       32.81       41.36      8.51 o 
   8  12   0       32.98       38.52      8.83 o 
   1  13   0      127.31      125.50     27.00 o 
   2  13   0       15.51       26.11      9.84 o 
   3  13   0        3.33       -2.64      7.62 o 
   4  13   0        7.05       -4.19      8.05 o 
   5  13   0        4.46       12.72      9.30 o 
   6  13   0        1.65       11.15      6.34 o 
   0  14   0       59.69       49.79     15.80 o 
   1  14   0       40.20       46.62     12.39 o 
   2  14   0       33.91       48.51     11.82 o 
   3  14   0       77.46       94.31     14.94 o 
 -15   1   1      112.01      115.49     17.59 o 
 -14   1   1      126.53      107.28     33.66 o 
 -13   1   1      484.19      471.74     28.91 o 
 -12   1   1       35.84       28.54      6.53 o 
 -11   1   1       10.85       22.54      4.72 o 
 -10   1   1        9.72       11.78      3.88 o 
  -9   1   1      561.44      572.11     17.74 o 
  -8   1   1      565.92      553.02     16.71 o 
  -7   1   1     1050.19     1037.95     28.19 o 
  -6   1   1     2292.13     2011.30     45.79 o 
  -5   1   1       70.64      114.24      5.27 o 
  -4   1   1     1155.22      936.81     26.12 o 
  -3   1   1     2198.89     1980.15     50.74 o 
  -2   1   1     9813.93    11703.21    285.80 o 
  -1   1   1     4344.03     3853.11    170.33 o 
   0   1   1     4266.39     4998.80    155.03 o 
   1   1   1      365.34      324.70     49.26 o 
   2   1   1     1310.22     1426.01     38.46 o 
   3   1   1     2301.39     2191.99     49.14 o 
   4   1   1      636.16      672.98     17.64 o 
   5   1   1        2.33        0.66      1.39 o 
   6   1   1      354.54      340.79     10.60 o 
   7   1   1       41.48      103.12      5.43 o 
   8   1   1      510.72      648.19     22.29 o 
   9   1   1      875.79      754.40     26.06 o 
  10   1   1     1882.76     1801.37     97.67 o 
  11   1   1      153.23      156.16     16.17 o 
  12   1   1      246.96      196.14     18.75 o 
  13   1   1       81.10       67.40     15.55 o 
  14   1   1       64.91       28.68     12.83 o 
  15   1   1       47.63       47.56     13.67 o 
 -15   2   1        4.83        5.11     10.59 o 
 -14   2   1      125.86      136.68     17.16 o 
 -13   2   1      137.92      151.23     18.42 o 
 -12   2   1        6.27       12.32      6.13 o 
 -11   2   1       91.99      103.59      7.67 o 
 -10   2   1      120.34      122.88      7.73 o 
  -9   2   1      189.12      212.06      9.51 o 
  -8   2   1       53.54       50.97      4.77 o 
  -7   2   1      136.04      144.32      6.89 o 
  -6   2   1       82.19       75.34      6.29 o 
  -5   2   1        0.73        8.34      4.46 o 
  -4   2   1      256.55      340.09     11.90 o 
  -3   2   1     1831.81     1698.88     44.40 o 
  -2   2   1    21280.90    21562.39    635.36 o 
  -1   2   1    20288.71    19492.95    405.98 o 
   0   2   1       20.10        2.94      1.64 o 
   1   2   1      144.19      136.29      5.08 o 
   2   2   1     1700.57     1657.85     37.71 o 
   3   2   1       33.94       48.64      3.40 o 
   4   2   1      308.86      330.96     10.59 o 
   5   2   1       80.83       99.31      6.73 o 
   6   2   1       37.82       29.99      2.75 o 
   7   2   1     1104.90     1223.88     30.13 o 
   8   2   1      698.90      698.73     19.72 o 
   9   2   1        5.91        6.63      4.44 o 
  10   2   1        7.36        9.29      7.60 o 
  11   2   1      317.40      326.03     24.17 o 
  12   2   1      256.00      259.84     21.77 o 
  13   2   1       71.70       66.70     13.69 o 
  14   2   1       89.63       92.95     15.47 o 
 -15   3   1       70.39       68.98     14.74 o 
 -14   3   1      231.18      179.77     19.65 o 
 -13   3   1        0.52        9.14      6.24 o 
 -12   3   1      206.55      137.64     11.47 o 
 -11   3   1      214.44      270.61     15.07 o 
 -10   3   1      427.67      379.77     20.00 o 
  -9   3   1      480.70      430.77     14.88 o 
  -8   3   1     1963.16     1994.45     55.70 o 
  -7   3   1     2521.01     2457.54     66.05 o 
  -6   3   1      937.15      776.36     24.55 o 
  -5   3   1      389.47      468.07     16.06 o 
  -4   3   1      350.96      276.00     11.23 o 
  -3   3   1       37.45       17.46      2.88 o 
  -2   3   1     2476.53     2132.43     54.79 o 
  -1   3   1     5596.49     5214.23    129.31 o 
   0   3   1     1418.91     1540.47     30.97 o 
   1   3   1     6134.04     5853.81    111.70 o 
   2   3   1     1844.40     1984.30     39.61 o 
   3   3   1     1761.74     1567.79     32.09 o 
   4   3   1     3187.00     3516.80     78.51 o 
   5   3   1     2748.33     2853.78     65.29 o 
   6   3   1      852.03      838.72     49.34 o 
   7   3   1     2322.35     2165.05     49.83 o 
   8   3   1      481.36      561.24     24.25 o 
   9   3   1     1010.77      787.84     48.44 o 
  10   3   1      181.08      181.27     12.05 o 
  11   3   1     1515.65     1417.32     83.13 o 
  12   3   1      131.48      110.21     15.94 o 
  13   3   1        1.53        6.47      9.40 o 
  14   3   1       12.83       18.29     11.60 o 
 -14   4   1       31.70       58.44     21.09 o 
 -13   4   1       59.38       44.35      8.12 o 
 -12   4   1       68.25       98.06     12.13 o 
 -11   4   1        0.35       -0.84      4.83 o 
 -10   4   1       16.51        8.49      4.01 o 
  -9   4   1       72.25       47.97      6.27 o 
  -8   4   1       11.88       19.87      4.18 o 
  -7   4   1      366.23      422.39     16.52 o 
  -6   4   1      549.41      535.24     18.82 o 
  -5   4   1      808.64      822.25     25.42 o 
  -4   4   1      149.62      100.54      5.90 o 
  -3   4   1     1369.51     1315.99     36.07 o 
  -2   4   1     2883.13     2815.66     61.38 o 
  -1   4   1       12.50       46.01      2.48 o 
   0   4   1      372.85      304.87      8.45 o 
   1   4   1      123.43      147.71      7.11 o 
   2   4   1     2249.76     2320.51     46.47 o 
   3   4   1      532.93      510.87     12.92 o 
   4   4   1      265.84      263.24      9.78 o 
   5   4   1       92.08       70.36      7.36 o 
   6   4   1        0.16       -0.58      2.15 o 
   7   4   1      902.17      837.25     24.39 o 
   8   4   1      200.80      194.84     11.28 o 
   9   4   1      112.36      111.80      9.23 o 
  10   4   1      322.24      285.72     16.62 o 
  11   4   1      441.41      405.76     25.78 o 
  12   4   1      155.11      166.15     16.80 o 
  13   4   1       49.29       55.44     13.34 o 
  14   4   1       28.56       28.11     12.73 o 
 -14   5   1        0.40        9.12     17.16 o 
 -13   5   1        1.23        0.75      6.45 o 
 -12   5   1       20.14       16.02      7.71 o 
 -11   5   1      153.40      164.51     14.20 o 
 -10   5   1      534.88      518.30     21.98 o 
  -9   5   1      351.70      353.58     28.40 o 
  -8   5   1      660.20      666.16     24.07 o 
  -7   5   1      255.08      260.43     12.74 o 
  -6   5   1       15.30        5.52      2.50 o 
  -5   5   1     1552.48     1765.10     48.57 o 
  -4   5   1     1285.51     1091.46     31.93 o 
  -3   5   1     1128.76     1296.31     30.94 o 
  -2   5   1     4868.39     4752.66     92.40 o 
  -1   5   1     3648.63     3275.03     59.15 o 
   0   5   1     2914.31     3457.07     68.03 o 
   1   5   1     3928.31     3294.66     65.13 o 
   2   5   1     2705.72     3083.42     61.34 o 
   3   5   1      358.46      324.03      9.72 o 
   4   5   1      668.76      604.38     18.82 o 
   5   5   1      709.68      678.83     60.32 o 
   6   5   1      472.78      399.49     14.31 o 
   7   5   1      348.82      363.46     14.07 o 
   8   5   1      634.96      670.82     24.89 o 
   9   5   1      510.43      475.00     20.45 o 
  10   5   1        1.76        5.89      5.06 o 
  11   5   1      319.74      363.94     18.67 o 
  12   5   1      118.30       98.47     19.87 o 
  13   5   1      141.63      151.04     35.53 o 
  14   5   1      181.62      164.22     33.50 o 
 -14   6   1       48.24       68.12     23.33 o 
 -13   6   1       25.75       12.71      9.21 o 
 -12   6   1       37.62       33.22      9.14 o 
 -11   6   1        4.49       31.26     17.67 o 
 -10   6   1        0.77       -0.98      4.96 o 
  -9   6   1       41.92       41.44      8.10 o 
  -8   6   1       26.23       24.11      6.03 o 
  -7   6   1       25.32       26.89      4.84 o 
  -6   6   1      157.16      164.17     10.87 o 
  -5   6   1       24.04       31.37      5.07 o 
  -4   6   1      703.07      736.04     25.23 o 
  -3   6   1        9.45       23.77      3.89 o 
  -2   6   1        1.11       -0.89      1.45 o 
  -1   6   1      510.24      547.41     12.61 o 
   0   6   1        0.00       -0.19      1.41 o 
   1   6   1        2.40       -1.03      1.38 o 
   2   6   1     1132.89     1354.42     29.48 o 
   3   6   1     1001.32     1194.35     27.01 o 
   4   6   1       19.99       29.53      3.15 o 
   5   6   1       91.99       80.63      6.49 o 
   6   6   1       30.57       31.82      4.32 o 
   7   6   1       10.57       11.11      3.15 o 
   8   6   1       82.79       95.55     10.32 o 
   9   6   1      142.02      137.68     10.75 o 
  10   6   1      345.34      318.18     16.92 o 
  11   6   1       54.55       89.92      9.30 o 
  12   6   1      102.74      104.21     14.23 o 
  13   6   1       22.06       25.50      9.39 o 
 -13   7   1      183.00      113.58     13.85 o 
 -12   7   1      212.06      224.80     18.58 o 
 -11   7   1      168.52      221.95     17.94 o 
 -10   7   1       34.70       28.65      7.66 o 
  -9   7   1      252.59      209.77     16.34 o 
  -8   7   1      171.21      180.63     14.83 o 
  -7   7   1      568.24      577.02     34.25 o 
  -6   7   1     1483.13     1474.22     43.58 o 
  -5   7   1      646.80      597.05     21.33 o 
  -4   7   1      723.61      670.10     23.09 o 
  -3   7   1       48.23       36.05      3.11 o 
  -2   7   1       85.53       86.08      4.26 o 
  -1   7   1        4.00        5.79      1.82 o 
   0   7   1       20.71       12.79      2.03 o 
   1   7   1      423.14      313.98      9.04 o 
   2   7   1     1825.23     1786.84     38.25 o 
   3   7   1     2560.38     2632.80     54.31 o 
   4   7   1      450.48      453.01     13.51 o 
   5   7   1      436.26      438.74     18.34 o 
   6   7   1      199.51      208.06     10.44 o 
   7   7   1        7.15        8.19      4.22 o 
   8   7   1      199.14      226.31     13.63 o 
   9   7   1       24.06       24.87      6.38 o 
  10   7   1      330.90      368.14     22.12 o 
  11   7   1        4.03       14.28      5.57 o 
  12   7   1       38.05       13.84     10.19 o 
  13   7   1       94.13      109.55     20.48 o 
 -12   8   1        5.68       10.39      7.00 o 
 -11   8   1        9.48       15.54      7.04 o 
 -10   8   1      237.96      236.61     42.55 o 
  -9   8   1      449.78      393.08     23.90 o 
  -8   8   1       27.68       45.83      8.84 o 
  -7   8   1        4.55       -4.49      4.49 o 
  -6   8   1      503.78      466.92     24.46 o 
  -5   8   1      377.25      397.96     21.70 o 
  -4   8   1       35.09       31.63      4.29 o 
  -3   8   1       38.92       50.36      4.20 o 
  -2   8   1      483.81      484.14     12.59 o 
  -1   8   1       14.71       17.54      3.32 o 
   0   8   1      113.52      119.19      5.97 o 
   1   8   1      156.35      148.70      6.87 o 
   2   8   1      174.73      184.43      7.77 o 
   3   8   1       35.76       34.10      3.77 o 
   4   8   1       18.89       26.87      3.53 o 
   5   8   1        0.64        4.24      2.12 o 
   6   8   1       29.55       23.38      4.92 o 
   7   8   1        0.22        7.27      4.00 o 
   8   8   1        1.68       16.32      6.79 o 
   9   8   1        4.78        2.27      4.74 o 
  10   8   1       12.86       18.12      6.67 o 
  11   8   1      199.97      171.15     18.49 o 
  12   8   1        0.75       11.81      6.25 o 
 -12   9   1      132.31      171.37     16.92 o 
 -11   9   1      219.70      239.02     19.83 o 
 -10   9   1      400.18      376.19     24.69 o 
  -9   9   1      397.91      412.76     36.05 o 
  -8   9   1      107.89      125.76     13.15 o 
  -7   9   1      150.53      155.87     14.09 o 
  -6   9   1      312.31      268.15     25.15 o 
  -5   9   1      683.28      757.67     46.26 o 
  -4   9   1      612.07      566.60     22.22 o 
  -3   9   1      711.22      679.62     24.53 o 
  -2   9   1      560.71      598.73     18.96 o 
  -1   9   1       74.47       65.78      4.85 o 
   0   9   1      347.67      402.57     12.73 o 
   1   9   1      259.62      222.71      8.94 o 
   2   9   1       61.87       65.51      5.80 o 
   3   9   1      289.97      291.61     10.73 o 
   4   9   1      891.02      848.22     22.40 o 
   5   9   1     1258.14     1367.82     32.89 o 
   6   9   1     2236.49     2078.14     53.52 o 
   7   9   1     1273.87     1110.68     33.19 o 
   8   9   1      352.91      385.35     26.39 o 
   9   9   1       68.40       82.00     10.93 o 
  10   9   1        1.68       13.81      6.21 o 
  11   9   1        2.48        9.29      7.71 o 
 -11  10   1        1.86       11.80      7.27 o 
 -10  10   1        1.56        9.72      6.13 o 
  -9  10   1       23.56       23.69     10.52 o 
  -8  10   1       23.87       44.01      8.47 o 
  -7  10   1        5.47        4.26     13.25 o 
  -6  10   1        4.91       29.67      8.70 o 
  -5  10   1        2.07        1.16      8.88 o 
  -4  10   1        5.31       -4.32      4.32 o 
  -3  10   1        4.13       -1.93      4.16 o 
  -2  10   1       36.39       43.84      9.75 o 
  -1  10   1       82.58       75.75      7.90 o 
   0  10   1      288.56      307.47     12.95 o 
   1  10   1       77.88       58.46      5.06 o 
   2  10   1       14.42       11.22      3.15 o 
   3  10   1       15.88       16.27      3.31 o 
   4  10   1       82.53      101.54      6.74 o 
   5  10   1      120.74      112.51      7.28 o 
   6  10   1      152.26      149.77     11.40 o 
   7  10   1       64.19       72.30      8.59 o 
   8  10   1        0.56        6.51     10.66 o 
   9  10   1       12.08       22.62      6.82 o 
  10  10   1       10.78       31.34     11.45 o 
 -10  11   1       10.88       24.46      7.88 o 
  -9  11   1       57.66       44.75      9.21 o 
  -8  11   1       30.60       45.32      9.13 o 
  -7  11   1        2.17        6.07      6.09 o 
  -6  11   1      173.56      198.07     16.66 o 
  -5  11   1      700.84      659.58     33.31 o 
  -4  11   1     1087.65      957.18     47.48 o 
  -3  11   1     1332.10     1256.48     41.24 o 
  -2  11   1       13.15       10.01      5.95 o 
  -1  11   1      159.45      167.23     11.88 o 
   0  11   1     1046.26      968.71     33.21 o 
   1  11   1      328.89      345.06     17.02 o 
   2  11   1      505.68      466.22     20.29 o 
   3  11   1      309.36      313.99     13.74 o 
   4  11   1       62.70       65.26      6.81 o 
   5  11   1       10.10       12.96      4.63 o 
   6  11   1       22.32       43.02      6.85 o 
   7  11   1      302.00      284.26     22.00 o 
   8  11   1       71.83       85.58     11.82 o 
   9  11   1       58.30       79.85     11.57 o 
  -8  12   1       13.18       15.21     11.01 o 
  -7  12   1        0.02        4.53      5.44 o 
  -6  12   1        0.08       -2.55     11.71 o 
  -5  12   1        0.40       -3.94      6.22 o 
  -4  12   1        0.51       -0.10      5.36 o 
  -3  12   1       85.97      110.83     11.04 o 
  -2  12   1       11.51       22.37      6.58 o 
  -1  12   1      291.66      294.61     16.54 o 
   0  12   1        4.88        8.23      8.08 o 
   1  12   1      102.25       65.19     11.24 o 
   2  12   1       69.26       39.35     10.15 o 
   3  12   1       48.36       46.46     10.02 o 
   4  12   1        0.97        9.58      6.62 o 
   5  12   1       37.29       30.90     11.13 o 
   6  12   1      205.09      194.97     24.13 o 
   7  12   1       51.80       74.32     10.98 o 
   8  12   1        2.43        5.25      7.46 o 
  -6  13   1       39.59       40.39     10.28 o 
  -5  13   1       85.34       97.90     13.96 o 
  -4  13   1       47.44       40.68      8.78 o 
  -3  13   1      352.85      368.88     21.43 o 
  -2  13   1      609.11      570.43     31.41 o 
  -1  13   1      339.10      295.51     21.74 o 
   0  13   1      103.58      114.78     14.19 o 
   1  13   1       50.86       38.77     10.59 o 
   2  13   1       65.91       93.33     27.98 o 
   3  13   1       59.20       39.89     10.62 o 
   4  13   1       91.99      121.45     14.09 o 
   5  13   1      288.28      218.72     26.09 o 
   6  13   1      262.17      277.86     29.74 o 
  -3  14   1        5.45        3.18      9.39 o 
  -2  14   1       55.15       51.13     12.38 o 
  -1  14   1        4.80        8.73     17.00 o 
   0  14   1       13.73       13.69      9.26 o 
   1  14   1        0.73       -3.03      8.31 o 
   2  14   1        1.30       -3.07      8.62 o 
 -14   0   2        2.92       -8.98     10.71 o 
 -13   0   2        9.92       37.14      7.96 o 
 -12   0   2      109.55      110.64     11.81 o 
 -11   0   2        2.91        6.16      9.54 o 
 -10   0   2        7.44       13.45      5.62 o 
  -9   0   2      285.59      297.82     16.38 o 
  -8   0   2       87.50       71.37      7.12 o 
  -7   0   2      232.32      262.01     24.24 o 
  -6   0   2      720.48      518.86     34.79 o 
  -5   0   2      223.92      440.29     17.95 o 
  -4   0   2    10430.29     8881.71    264.52 o 
  -3   0   2    41515.32    41468.84   1220.29 o 
  -2   0   2      991.51      821.91     26.83 o 
  -1   0   2     6696.27     5625.95    247.80 o 
   0   0   2     8530.10     9881.67    433.32 o 
   1   0   2       18.04       10.06      2.35 o 
   2   0   2     4395.20     4391.96    138.78 o 
   3   0   2     7857.08     7981.29    249.77 o 
   4   0   2     8890.71     9269.13    290.10 o 
   5   0   2      806.97     1096.16     40.83 o 
   6   0   2     2676.66     3011.28     77.98 o 
   7   0   2     1724.54     1637.79     54.11 o 
   8   0   2      681.21      709.69     46.80 o 
   9   0   2     1411.76     1305.91     75.46 o 
  10   0   2     1400.20     1425.88     82.94 o 
  11   0   2      423.71      406.63     36.80 o 
  12   0   2      624.67      582.89     47.18 o 
  13   0   2      227.69      175.56     27.30 o 
  14   0   2        1.60       -6.45     12.20 o 
 -15   1   2       62.20       58.49     13.87 o 
 -14   1   2       56.16       28.61     11.51 o 
 -13   1   2       10.90        9.80      6.38 o 
 -12   1   2        9.39        4.96      4.08 o 
 -11   1   2       76.64       86.25      7.31 o 
 -10   1   2      157.65      156.81      8.75 o 
  -9   1   2        2.60        5.98      4.41 o 
  -8   1   2      299.17      335.47     11.98 o 
  -7   1   2        3.43        1.94      2.81 o 
  -6   1   2        0.48        4.80      4.88 o 
  -5   1   2      757.49      842.77     21.30 o 
  -4   1   2     2678.58     2510.01     64.44 o 
  -3   1   2    49205.07    46463.82   1132.17 o 
  -2   1   2     2764.15     2976.99     74.41 o 
  -1   1   2     1205.73     1279.41     33.18 o 
   0   1   2      168.68      165.28      6.46 o 
   1   1   2     3152.52     3303.06     72.21 o 
   2   1   2      118.96      140.52      6.68 o 
   3   1   2      389.20      407.93     10.38 o 
   4   1   2       91.99       93.38      4.22 o 
   5   1   2      983.85     1095.02     24.72 o 
   6   1   2     1320.63     1561.35     38.13 o 
   7   1   2      360.09      332.48     11.90 o 
   8   1   2       51.84       46.10      8.46 o 
   9   1   2        9.53        5.57      6.56 o 
  10   1   2        1.66       -6.18      6.18 o 
  11   1   2      113.60      118.94     14.86 o 
  12   1   2       68.93       66.52     12.50 o 
  13   1   2      133.81      121.21     17.07 o 
  14   1   2       35.03       24.82     12.46 o 
 -15   2   2      115.49       80.33     15.37 o 
 -14   2   2       79.21      105.21     15.87 o 
 -13   2   2      324.83      350.28     18.30 o 
 -12   2   2       87.81       65.94      6.73 o 
 -11   2   2       55.15       74.70      6.95 o 
 -10   2   2      473.08      446.17     15.90 o 
  -9   2   2      783.81      776.03     22.56 o 
  -8   2   2      857.04      880.82     29.12 o 
  -7   2   2      246.63      261.97     12.79 o 
  -6   2   2     4054.96     3603.13     93.08 o 
  -5   2   2      597.68      796.04     23.89 o 
  -4   2   2       56.05      118.04      7.31 o 
  -3   2   2     2837.95     2623.32     66.83 o 
  -2   2   2      873.32      516.43     19.42 o 
  -1   2   2      142.94       49.61      2.66 o 
   0   2   2     1168.68     1317.27     26.67 o 
   1   2   2     3576.17     3399.97     74.75 o 
   2   2   2     3599.34     3741.22     94.21 o 
   3   2   2     2291.90     2077.18     47.17 o 
   4   2   2       76.07       45.28      3.62 o 
   5   2   2       48.22       68.67      4.64 o 
   6   2   2      234.93      222.42      9.12 o 
   7   2   2      445.49      332.48     15.24 o 
   8   2   2      352.12      442.16     17.59 o 
   9   2   2     2909.19     2702.02     96.12 o 
  10   2   2       66.95       95.62     19.12 o 
  11   2   2       15.03       20.96      9.17 o 
  12   2   2       94.61       72.73     17.98 o 
  13   2   2       26.96       26.16     11.74 o 
  14   2   2       56.02       52.23     14.19 o 
 -15   3   2        7.50       27.77     18.75 o 
 -14   3   2       27.05       47.55     17.56 o 
 -13   3   2       38.43       33.29      7.43 o 
 -12   3   2        7.60       10.41      4.38 o 
 -11   3   2      222.89      226.28     13.76 o 
 -10   3   2       59.70       55.08      5.42 o 
  -9   3   2      210.12      205.20      9.61 o 
  -8   3   2       72.32       63.14      6.89 o 
  -7   3   2      146.31      161.16      9.60 o 
  -6   3   2      935.76     1047.48     31.03 o 
  -5   3   2       33.06       28.02      3.31 o 
  -4   3   2       26.62       70.39      5.80 o 
  -3   3   2      470.50      385.64     12.37 o 
  -2   3   2     1393.34     1328.88     43.67 o 
  -1   3   2      376.05      304.15      9.57 o 
   0   3   2      708.28      592.09     13.59 o 
   1   3   2      142.97      135.56      5.95 o 
   2   3   2      229.83      229.86      6.90 o 
   3   3   2        8.18       17.11      5.14 o 
   4   3   2      391.23      395.42     15.38 o 
   5   3   2       48.67       86.65      5.48 o 
   6   3   2        4.66        9.12      2.70 o 
   7   3   2       53.60       56.49      4.98 o 
   8   3   2      159.11      141.04      8.30 o 
   9   3   2      757.33      802.21     37.69 o 
  10   3   2       25.72       23.50      8.07 o 
  11   3   2       24.80       23.76      7.32 o 
  12   3   2        7.24        2.17      5.96 o 
  13   3   2       17.58       22.69     10.71 o 
  14   3   2      102.83       94.76     17.35 o 
 -15   4   2        0.33      -14.45     14.45 o 
 -14   4   2      153.89      157.36     15.94 o 
 -13   4   2       93.77      115.51     23.26 o 
 -12   4   2      421.69      388.42     23.68 o 
 -11   4   2      257.57      307.04     17.54 o 
 -10   4   2      317.96      333.79     13.49 o 
  -9   4   2      284.75      270.90     13.65 o 
  -8   4   2      434.51      435.59     17.58 o 
  -7   4   2     1338.57     1397.87     40.85 o 
  -6   4   2     2414.42     2311.63     61.98 o 
  -5   4   2     1594.71     1845.94     50.14 o 
  -4   4   2     3487.64     3092.59     79.74 o 
  -3   4   2       72.22       85.20      4.49 o 
  -2   4   2       97.00      106.19      5.98 o 
  -1   4   2      995.91      761.94     17.33 o 
   0   4   2      441.58      517.02     12.61 o 
   1   4   2      128.73      259.04      7.76 o 
   2   4   2     6617.90     7223.58    138.47 o 
   3   4   2     2982.64     2930.63     58.44 o 
   4   4   2     2364.96     2464.38     50.08 o 
   5   4   2     1938.35     1884.98     45.55 o 
   6   4   2      403.39      426.12     18.39 o 
   7   4   2      283.94      247.00     11.08 o 
   8   4   2        1.63        3.44      3.44 o 
   9   4   2      785.55      706.14     31.53 o 
  10   4   2      904.53      932.07     43.57 o 
  11   4   2      346.74      289.36     21.80 o 
  12   4   2      327.98      258.81     21.25 o 
  13   4   2      321.85      293.12     23.73 o 
  14   4   2      246.73      253.60     22.77 o 
 -14   5   2       60.39       92.07     13.64 o 
 -13   5   2      100.85       82.07     11.94 o 
 -12   5   2      153.13      146.19     15.09 o 
 -11   5   2      193.09      199.19     12.58 o 
 -10   5   2        0.06       -1.22      5.32 o 
  -9   5   2        0.45        1.56      3.40 o 
  -8   5   2       30.37        9.65      4.31 o 
  -7   5   2      342.93      421.04     16.65 o 
  -6   5   2       11.23       17.63      5.19 o 
  -5   5   2       83.78       60.86     11.78 o 
  -4   5   2       96.55       78.85      5.47 o 
  -3   5   2      117.04      114.65      5.92 o 
  -2   5   2      267.17      286.99      9.38 o 
  -1   5   2       18.55       11.30      2.02 o 
   0   5   2       31.53       55.32      3.88 o 
   1   5   2      526.41      543.46     13.85 o 
   2   5   2     1121.23     1244.79     29.66 o 
   3   5   2      549.25      651.38     16.35 o 
   4   5   2     1396.62     1576.85     33.99 o 
   5   5   2     1429.80     1484.78     41.32 o 
   6   5   2      689.39      704.68     21.68 o 
   7   5   2        0.06       -1.16      2.89 o 
   8   5   2        1.58       -2.46      3.31 o 
   9   5   2      921.38     1022.53     35.04 o 
  10   5   2      182.76      222.21     18.76 o 
  11   5   2      165.26      149.94     37.19 o 
  12   5   2        9.10       18.50     12.79 o 
  13   5   2        1.31        3.97      7.89 o 
 -14   6   2        8.99       15.46      9.20 o 
 -13   6   2        3.38       -6.27      6.27 o 
 -12   6   2        7.50       -9.47      9.47 o 
 -11   6   2        8.74       17.37     10.40 o 
 -10   6   2      170.34      160.24     14.97 o 
  -9   6   2      173.03      176.66     14.87 o 
  -8   6   2      767.28      780.40     34.59 o 
  -7   6   2      397.92      360.35     20.09 o 
  -6   6   2       15.92       12.33      2.92 o 
  -5   6   2      375.70      365.39     36.08 o 
  -4   6   2      218.00      187.20     10.77 o 
  -3   6   2      675.06      635.90     20.47 o 
  -2   6   2     2702.05     2717.27     55.09 o 
  -1   6   2     1385.73     1257.92     27.81 o 
   0   6   2     2341.65     2318.25     47.45 o 
   1   6   2     2471.04     2514.75     51.34 o 
   2   6   2      742.68      711.60     17.73 o 
   3   6   2      498.72      492.80     13.74 o 
   4   6   2      703.26      701.53     21.70 o 
   5   6   2     1047.53     1022.14     28.62 o 
   6   6   2      472.09      498.94     17.54 o 
   7   6   2       49.17       37.24      7.57 o 
   8   6   2      567.16      657.20     22.41 o 
   9   6   2       44.08       39.09      6.20 o 
  10   6   2        6.25        2.93      5.13 o 
  11   6   2      244.04      257.38     45.09 o 
  12   6   2      219.88      228.58     28.99 o 
  13   6   2       78.81       62.70     25.86 o 
 -13   7   2       42.66       74.12     22.65 o 
 -12   7   2       71.35       71.22     12.07 o 
 -11   7   2      122.39      109.37     22.09 o 
 -10   7   2      227.82      211.38     21.46 o 
  -9   7   2       32.30       36.25      8.05 o 
  -8   7   2        9.23       13.02      5.85 o 
  -7   7   2        0.46        1.33      4.54 o 
  -6   7   2        0.01        3.25      6.78 o 
  -5   7   2      262.53      267.87     16.64 o 
  -4   7   2       46.78       31.76      5.96 o 
  -3   7   2        4.47        0.29      2.40 o 
  -2   7   2      166.58      154.04      6.47 o 
  -1   7   2      433.86      396.41     11.67 o 
   0   7   2      728.07      878.32     21.20 o 
   1   7   2      113.86      121.66      5.93 o 
   2   7   2        0.07       -1.72      1.72 o 
   3   7   2        1.02        0.32      1.88 o 
   4   7   2       21.43       20.40      2.98 o 
   5   7   2       97.34      114.73      9.51 o 
   6   7   2      704.36      687.20     22.47 o 
   7   7   2      679.14      746.84     24.28 o 
   8   7   2      105.73      107.51      8.65 o 
   9   7   2       46.74       71.20      7.23 o 
  10   7   2      240.77      253.68     19.08 o 
  11   7   2        6.94       13.23      8.04 o 
  12   7   2       46.01       46.58     11.27 o 
 -13   8   2       89.62      120.06     14.68 o 
 -12   8   2      244.76      270.11     21.17 o 
 -11   8   2      501.67      518.07     29.81 o 
 -10   8   2      177.52      162.42     26.00 o 
  -9   8   2       98.85       98.10     20.15 o 
  -8   8   2       77.05      101.76     14.52 o 
  -7   8   2      254.17      253.56     17.55 o 
  -6   8   2       56.30       39.20      7.67 o 
  -5   8   2      300.81      361.59     29.06 o 
  -4   8   2      395.58      334.84     30.65 o 
  -3   8   2      170.95      163.22      9.58 o 
  -2   8   2       71.27       97.68      6.73 o 
  -1   8   2      949.82      879.13     21.77 o 
   0   8   2      977.43      983.05     24.53 o 
   1   8   2     2929.86     2888.57     59.51 o 
   2   8   2      973.01      945.55     23.43 o 
   3   8   2     1138.84     1096.20     26.52 o 
   4   8   2      854.56      860.04     22.31 o 
   5   8   2      643.73      649.73     22.03 o 
   6   8   2      587.54      551.45     19.73 o 
   7   8   2      817.10      792.03     25.83 o 
   8   8   2      589.62      667.43     26.01 o 
   9   8   2       32.95       21.77      7.03 o 
  10   8   2      256.71      302.14     19.68 o 
  11   8   2      252.35      285.69     23.22 o 
 -12   9   2        0.05       -4.48     11.15 o 
 -11   9   2        2.98       10.65      6.78 o 
 -10   9   2       72.02       75.90     11.39 o 
  -9   9   2       20.11       47.36      8.76 o 
  -8   9   2      154.45      157.53     14.68 o 
  -7   9   2      230.14      210.29     16.39 o 
  -6   9   2       97.76       73.95      9.90 o 
  -5   9   2       29.73       49.95      9.04 o 
  -4   9   2       81.11      134.55      9.97 o 
  -3   9   2      267.07      315.65     12.99 o 
  -2   9   2       32.38       30.66      4.17 o 
  -1   9   2      155.37      156.63     11.46 o 
   0   9   2       18.11       30.37      4.21 o 
   1   9   2        0.70       -0.87      2.06 o 
   2   9   2       16.85       22.65      3.60 o 
   3   9   2      104.43       97.97      6.33 o 
   4   9   2      391.75      391.44     13.31 o 
   5   9   2      515.46      475.84     28.17 o 
   6   9   2        6.26       10.33      4.15 o 
   7   9   2       97.90      121.17      9.28 o 
   8   9   2        0.62        4.63      4.22 o 
   9   9   2       33.95       41.68      6.30 o 
  10   9   2      161.33      170.28     15.76 o 
  11   9   2       65.24       90.56     12.25 o 
 -11  10   2      156.51      184.14     17.87 o 
 -10  10   2      148.23      173.24     23.03 o 
  -9  10   2      334.34      335.90     23.30 o 
  -8  10   2      152.06      167.44     32.85 o 
  -7  10   2      282.51      254.16     31.96 o 
  -6  10   2      173.28      144.94     14.75 o 
  -5  10   2      288.64      341.62     21.80 o 
  -4  10   2       55.24       29.02      7.64 o 
  -3  10   2       42.91       80.30      8.95 o 
  -2  10   2     2113.53     2075.27     59.94 o 
  -1  10   2      881.16      787.73     24.42 o 
   0  10   2      240.99      262.33     12.07 o 
   1  10   2       27.53       31.08      4.47 o 
   2  10   2      188.25      203.35     10.29 o 
   3  10   2      152.79      140.61      7.72 o 
   4  10   2        1.32        1.20      2.76 o 
   5  10   2      495.33      473.56     21.60 o 
   6  10   2      383.48      419.34     17.47 o 
   7  10   2      269.36      279.50     14.32 o 
   8  10   2      238.06      263.65     16.16 o 
   9  10   2       53.73       73.78     13.51 o 
  10  10   2      142.33      141.11     14.60 o 
 -10  11   2       16.67       17.98      8.79 o 
  -9  11   2       65.72       75.90     11.53 o 
  -8  11   2       83.67       72.21     10.81 o 
  -7  11   2       75.71       94.67     12.11 o 
  -6  11   2       34.49       17.05      7.66 o 
  -5  11   2        1.81       13.66      7.88 o 
  -4  11   2        0.96        8.37      6.13 o 
  -3  11   2       49.79       32.97      8.16 o 
  -2  11   2      261.78      290.42     16.16 o 
  -1  11   2       21.26        4.83      4.72 o 
   0  11   2       43.35       64.01      7.79 o 
   1  11   2       64.10       66.26      7.68 o 
   2  11   2        5.35        3.34      3.38 o 
   3  11   2        1.42        3.25      4.20 o 
   4  11   2        5.65        4.08      4.33 o 
   5  11   2       40.86       41.50      7.15 o 
   6  11   2       43.51       43.50      6.79 o 
   7  11   2       19.56       31.36      6.31 o 
   8  11   2        5.76       14.53      5.54 o 
  -8  12   2        9.81       14.33      6.91 o 
  -7  12   2       79.87       94.69     12.88 o 
  -6  12   2      120.70      120.42     15.11 o 
  -5  12   2      263.13      271.99     21.17 o 
  -4  12   2      463.05      432.65     26.78 o 
  -3  12   2      244.83      243.55     15.94 o 
  -2  12   2      869.55      825.43     31.62 o 
  -1  12   2      373.02      328.31     24.93 o 
   0  12   2      367.89      369.57     26.28 o 
   1  12   2      212.82      215.68     14.11 o 
   2  12   2       92.77       90.64      9.29 o 
   3  12   2      158.66      154.25     11.97 o 
   4  12   2      204.09      226.06     25.15 o 
   5  12   2      414.17      391.81     43.60 o 
   6  12   2      253.93      231.78     39.95 o 
   7  12   2      184.86      196.05     17.64 o 
  -6  13   2        5.73       10.48      8.03 o 
  -5  13   2       13.46       27.90     11.85 o 
  -4  13   2       86.44       66.75     11.83 o 
  -3  13   2        1.86       -4.85      6.01 o 
  -2  13   2        1.71        2.16      5.34 o 
  -1  13   2       44.10       41.61      8.21 o 
   0  13   2       41.42       32.66      9.84 o 
   1  13   2        2.90       -3.35      7.57 o 
   2  13   2        8.15        8.45      8.18 o 
   3  13   2       44.16       40.05      9.62 o 
   4  13   2      133.54      127.45     19.45 o 
   5  13   2       70.47       69.66     14.59 o 
  -2  14   2       51.36       68.65     13.51 o 
  -1  14   2       38.14       24.87     10.93 o 
   0  14   2       38.88       40.53     11.69 o 
   1  14   2      149.29      147.24     17.14 o 
 -15   1   3       29.14       12.42     11.23 o 
 -14   1   3       44.46       68.15      9.19 o 
 -13   1   3       66.27       82.82      7.72 o 
 -12   1   3      181.88      183.19     10.58 o 
 -11   1   3       39.25       40.24      6.65 o 
 -10   1   3       35.25       33.03      5.28 o 
  -9   1   3      119.64      123.60      7.29 o 
  -8   1   3        1.16        2.50      2.32 o 
  -7   1   3     2547.76     2642.30     60.06 o 
  -6   1   3     4188.48     3937.61     86.03 o 
  -5   1   3    12885.02    13831.08    290.70 o 
  -4   1   3     3529.96     2675.56     68.75 o 
  -3   1   3       72.31      180.89      7.20 o 
  -2   1   3       10.49        3.83      2.13 o 
  -1   1   3      184.51      294.17     11.12 o 
   0   1   3      153.66      218.52      7.12 o 
   1   1   3     2567.24     2521.68     57.70 o 
   2   1   3     2315.25     2276.15     52.94 o 
   3   1   3     4465.75     4530.49     89.42 o 
   4   1   3     1152.03      995.09     22.57 o 
   5   1   3     2525.00     2700.77     55.56 o 
   6   1   3     1634.53     1601.53     35.15 o 
   7   1   3      441.57      398.89     23.68 o 
   8   1   3       89.93      109.09      9.47 o 
   9   1   3       14.18        8.13     13.96 o 
  10   1   3       19.69       29.61      8.31 o 
  11   1   3      193.15      178.27     18.15 o 
  12   1   3       53.08       63.04     12.88 o 
  13   1   3      393.04      400.74     29.51 o 
  14   1   3      206.27      206.27     23.17 o 
 -15   2   3        2.90       11.22      9.87 o 
 -14   2   3       10.28        8.75      7.83 o 
 -13   2   3       21.00       13.11      4.52 o 
 -12   2   3        0.51        3.70      3.73 o 
 -11   2   3       37.11       30.43      5.20 o 
 -10   2   3        0.02       -2.45      2.45 o 
  -9   2   3        5.08        8.83      3.08 o 
  -8   2   3       29.38       26.90      3.55 o 
  -7   2   3       32.23       36.62      4.32 o 
  -6   2   3       53.79       58.82      5.82 o 
  -5   2   3      615.02      630.92     19.94 o 
  -4   2   3     3671.58     3787.53     96.00 o 
  -3   2   3        0.51        7.91      4.49 o 
  -2   2   3       74.69      112.49      4.90 o 
  -1   2   3      351.81      300.05     10.12 o 
   0   2   3      112.40      127.04      5.17 o 
   1   2   3     3042.37     3187.33     63.19 o 
   2   2   3     1287.06     1463.76     30.88 o 
   3   2   3       37.80       24.63      2.46 o 
   4   2   3     4805.68     5307.18    104.88 o 
   5   2   3       48.28       68.47      4.14 o 
   6   2   3       18.31       27.70      3.56 o 
   7   2   3       15.34       26.09      5.27 o 
   8   2   3       21.34       27.49      5.60 o 
   9   2   3       37.21       40.13      8.51 o 
  10   2   3       92.81      119.33     13.59 o 
  11   2   3      274.53      231.96     19.63 o 
  12   2   3      215.43      195.57     18.47 o 
  13   2   3       37.41       44.72     12.66 o 
 -15   3   3      127.67      109.88     22.40 o 
 -14   3   3      158.04      172.50     16.25 o 
 -13   3   3       86.50       93.86      9.07 o 
 -12   3   3       57.27       64.95     12.10 o 
 -11   3   3      224.51      217.85     16.29 o 
 -10   3   3      164.51      183.07     10.72 o 
  -9   3   3       61.33       44.30      6.69 o 
  -8   3   3      623.90      714.31     32.89 o 
  -7   3   3      311.06      349.32     17.33 o 
  -6   3   3      110.44       62.72      6.46 o 
  -5   3   3        9.76        5.66      2.10 o 
  -4   3   3     5504.45     4913.52    124.61 o 
  -3   3   3      177.42      224.02     20.62 o 
  -2   3   3      425.23      430.12     18.13 o 
  -1   3   3      373.82      279.04      9.54 o 
   0   3   3        8.47       11.55      2.12 o 
   1   3   3     1984.99     1988.50     40.29 o 
   2   3   3     2994.71     3046.40     55.10 o 
   3   3   3     3151.50     3058.92     61.75 o 
   4   3   3     1736.77     1547.95     33.48 o 
   5   3   3     1072.86     1042.96     31.47 o 
   6   3   3      438.29      471.86     15.70 o 
   7   3   3      747.02      677.53     21.09 o 
   8   3   3     1604.64     1844.98     57.38 o 
   9   3   3      442.29      337.42     18.24 o 
  10   3   3      460.53      441.79     70.39 o 
  11   3   3      466.52      466.84     28.81 o 
  12   3   3      505.40      470.96     29.89 o 
  13   3   3      190.68      185.95     19.30 o 
 -15   4   3        0.09        5.11      7.57 o 
 -14   4   3        8.81        8.47      7.91 o 
 -13   4   3        0.67        0.69      4.24 o 
 -12   4   3       10.06       16.41      4.99 o 
 -11   4   3       38.00       37.22      6.45 o 
 -10   4   3      169.39      193.93     11.93 o 
  -9   4   3        0.26        1.31      5.07 o 
  -8   4   3      766.65      717.53     49.33 o 
  -7   4   3      225.74      233.01     11.03 o 
  -6   4   3     1125.96     1153.67     34.07 o 
  -5   4   3     1678.16     1608.52     44.32 o 
  -4   4   3     1081.56      938.21     35.05 o 
  -3   4   3        2.54       13.11      5.66 o 
  -2   4   3      646.98      598.83     38.43 o 
  -1   4   3      103.51      134.42      5.41 o 
   0   4   3      273.09      318.95      9.15 o 
   1   4   3        0.18        0.79      1.48 o 
   2   4   3      237.01      293.16      9.20 o 
   3   4   3      316.18      371.69     10.54 o 
   4   4   3       42.62       61.82      3.51 o 
   5   4   3       81.42       78.39      7.87 o 
   6   4   3      176.21      155.69      8.54 o 
   7   4   3       64.40       60.37      5.77 o 
   8   4   3      588.02      553.15     19.35 o 
   9   4   3        8.17       13.42      5.66 o 
  10   4   3      371.76      378.20     49.89 o 
  11   4   3      183.14      154.61     51.69 o 
  12   4   3      560.96      534.69     47.64 o 
  13   4   3       45.14       48.40     11.13 o 
 -14   5   3       23.03        9.13      7.70 o 
 -13   5   3       94.54       87.72     12.70 o 
 -12   5   3       72.72       79.74     11.00 o 
 -11   5   3      285.22      312.32     16.26 o 
 -10   5   3      254.28      258.63     18.23 o 
  -9   5   3      155.83      143.64     13.36 o 
  -8   5   3      329.26      347.04     33.80 o 
  -7   5   3      164.75      139.47     12.19 o 
  -6   5   3      170.87      180.86     13.37 o 
  -5   5   3      249.53      312.08     16.89 o 
  -4   5   3      580.33      415.08     19.70 o 
  -3   5   3      469.50      580.08     24.58 o 
  -2   5   3     2039.54     1797.09     59.97 o 
  -1   5   3     1332.89     1219.62     26.94 o 
   0   5   3     3660.64     3878.44     76.65 o 
   1   5   3     1026.21      903.11     21.09 o 
   2   5   3     1896.85     1843.47     38.73 o 
   3   5   3      380.10      357.49     10.71 o 
   4   5   3       94.58       84.22      5.01 o 
   5   5   3      507.11      428.74     15.37 o 
   6   5   3      705.85      759.33     23.37 o 
   7   5   3       73.58       61.50      6.11 o 
   8   5   3     2051.24     2101.57     53.74 o 
   9   5   3      141.27      110.43     11.19 o 
  10   5   3      174.19      163.75     13.98 o 
  11   5   3      234.48      248.56     20.96 o 
  12   5   3      178.84      197.98     19.40 o 
  13   5   3       65.64       63.81     12.19 o 
 -14   6   3        1.97       -5.00      6.88 o 
 -13   6   3       56.41       51.22     26.39 o 
 -12   6   3        0.00        2.48      4.10 o 
 -11   6   3        6.92        3.34      6.48 o 
 -10   6   3       42.63       38.16      8.53 o 
  -9   6   3      128.81      152.77     14.17 o 
  -8   6   3      126.41       87.92     10.79 o 
  -7   6   3        0.00       -2.30      5.94 o 
  -6   6   3       10.55       20.96      5.83 o 
  -5   6   3      787.67      742.50     31.47 o 
  -4   6   3     1024.63     1077.91     41.16 o 
  -3   6   3      888.44      990.29     37.87 o 
  -2   6   3      531.65      546.58     15.66 o 
  -1   6   3       15.34       41.05      3.37 o 
   0   6   3     2625.56     3033.31     61.20 o 
   1   6   3        4.60        1.64      2.29 o 
   2   6   3        0.19        1.57      1.98 o 
   3   6   3       49.25       55.39      4.06 o 
   4   6   3      199.56      223.11     10.94 o 
   5   6   3      151.02      173.62      9.44 o 
   6   6   3       46.99       30.48      5.30 o 
   7   6   3      751.29      809.26     25.56 o 
   8   6   3      263.54      315.79     14.38 o 
   9   6   3       25.65       18.69      6.50 o 
  10   6   3       10.62       10.52      6.27 o 
  11   6   3       11.35       12.63      6.99 o 
  12   6   3        0.00       -5.11      6.34 o 
 -13   7   3       82.58       93.92     15.87 o 
 -12   7   3      245.82      243.97     20.09 o 
 -11   7   3       85.38       96.83     13.12 o 
 -10   7   3      327.18      348.02     40.98 o 
  -9   7   3      228.82      303.22     80.46 o 
  -8   7   3      161.13      191.09     18.07 o 
  -7   7   3      247.44      220.65     17.81 o 
  -6   7   3      129.41      114.92     19.38 o 
  -5   7   3      787.28      828.13     35.13 o 
  -4   7   3      181.12      161.69     12.51 o 
  -3   7   3      708.95      752.40     31.78 o 
  -2   7   3     1772.18     1691.40     41.83 o 
  -1   7   3     3505.83     3487.55     78.90 o 
   0   7   3     1492.32     1512.94     30.83 o 
   1   7   3      547.51      504.61     14.43 o 
   2   7   3      701.52      680.87     18.00 o 
   3   7   3      287.71      307.10     10.71 o 
   4   7   3       87.05       78.64      6.69 o 
   5   7   3      162.82      162.86      9.38 o 
   6   7   3       32.49       44.42      5.63 o 
   7   7   3       75.13       91.19      8.33 o 
   8   7   3      131.37      125.25     11.78 o 
   9   7   3      443.62      420.35     21.78 o 
  10   7   3      436.65      531.42     26.17 o 
  11   7   3      162.63      151.24     17.88 o 
  12   7   3       49.38       42.66     10.57 o 
 -12   8   3       13.23       15.23      8.67 o 
 -11   8   3       20.82       29.36      9.58 o 
 -10   8   3       16.12       20.14      7.04 o 
  -9   8   3      113.09       91.99     11.54 o 
  -8   8   3        0.29        2.57      5.09 o 
  -7   8   3       11.07       -1.46      4.25 o 
  -6   8   3      216.96      230.86     16.99 o 
  -5   8   3      111.99       85.42     20.31 o 
  -4   8   3      196.14      152.22     12.87 o 
  -3   8   3       40.16       38.35      5.42 o 
  -2   8   3        4.46        4.87      2.77 o 
  -1   8   3        6.30        7.05      2.89 o 
   0   8   3      104.37       99.24      6.74 o 
   1   8   3      393.46      349.22     11.78 o 
   2   8   3      388.58      363.55     12.98 o 
   3   8   3      428.69      430.30     13.73 o 
   4   8   3      200.92      208.49     10.96 o 
   5   8   3        0.00       -0.97      3.31 o 
   6   8   3       10.70        9.01      3.91 o 
   7   8   3      263.18      283.31     13.78 o 
   8   8   3       21.26       31.13      8.78 o 
   9   8   3      258.03      228.56     15.35 o 
  10   8   3       85.85       84.15     10.65 o 
  11   8   3        0.03        1.98      7.74 o 
 -12   9   3       12.56       18.55      9.54 o 
 -11   9   3       35.70       27.46     12.44 o 
 -10   9   3       98.60      117.36     13.93 o 
  -9   9   3      391.60      379.49     24.43 o 
  -8   9   3      291.28      302.35     25.34 o 
  -7   9   3       90.06       89.05     12.15 o 
  -6   9   3      118.65      108.07     12.41 o 
  -5   9   3       10.50       15.40      8.49 o 
  -4   9   3        2.71       12.32      4.99 o 
  -3   9   3     1426.18     1494.38     59.63 o 
  -2   9   3      334.27      305.40     16.39 o 
  -1   9   3      254.19      240.58     11.94 o 
   0   9   3      337.86      359.04     14.12 o 
   1   9   3      115.80      105.24      7.22 o 
   2   9   3      131.96      137.73     12.34 o 
   3   9   3      663.54      601.70     17.75 o 
   4   9   3      902.62      879.99     27.00 o 
   5   9   3      650.18      677.30     22.88 o 
   6   9   3      250.23      271.54     15.25 o 
   7   9   3      363.23      359.04     16.22 o 
   8   9   3      268.71      285.32     14.57 o 
   9   9   3      490.17      422.83     18.84 o 
  10   9   3      204.59      207.52     16.14 o 
 -11  10   3       22.11       40.96      9.27 o 
 -10  10   3        7.63        3.11      6.00 o 
  -9  10   3        0.51       12.91      6.20 o 
  -8  10   3        2.48        3.80      5.33 o 
  -7  10   3       33.23       48.52      9.90 o 
  -6  10   3        6.84        3.15      6.16 o 
  -5  10   3       18.68       26.24      8.33 o 
  -4  10   3        0.00       12.58      8.72 o 
  -3  10   3      316.41      260.41     14.65 o 
  -2  10   3       67.31       72.62      7.29 o 
  -1  10   3      203.69      182.44     10.45 o 
   0  10   3        3.25        5.79      3.66 o 
   1  10   3      231.21      244.87     11.75 o 
   2  10   3      542.18      495.70     17.83 o 
   3  10   3      701.34      631.64     21.16 o 
   4  10   3      167.45      164.31     12.26 o 
   5  10   3       32.94       38.39      6.71 o 
   6  10   3        0.41        8.56      4.39 o 
   7  10   3       40.93       36.86      7.96 o 
   8  10   3       75.03       82.91      8.23 o 
   9  10   3        1.33        4.55      4.43 o 
  -9  11   3       90.71       89.70     18.77 o 
  -8  11   3      247.56      302.14     25.57 o 
  -7  11   3      161.30      113.86     14.67 o 
  -6  11   3      114.80      110.30     13.78 o 
  -5  11   3        8.44       13.34      7.65 o 
  -4  11   3      452.64      411.25     25.29 o 
  -3  11   3      370.82      403.58     24.53 o 
  -2  11   3      224.93      203.21     13.75 o 
  -1  11   3      232.50      210.78     13.78 o 
   0  11   3      167.34      193.24     11.11 o 
   1  11   3       87.69       91.29      7.70 o 
   2  11   3       98.79       87.38      8.10 o 
   3  11   3      374.89      359.69     16.14 o 
   4  11   3      647.33      583.64     25.02 o 
   5  11   3      144.69      159.94     12.40 o 
   6  11   3      565.86      519.56     24.06 o 
   7  11   3      452.04      485.43     28.91 o 
   8  11   3      171.15      160.50     15.73 o 
  -8  12   3       20.05       22.87      9.08 o 
  -7  12   3      106.11      108.61     14.84 o 
  -6  12   3       41.77       56.21     11.58 o 
  -5  12   3       84.74      110.49     14.27 o 
  -4  12   3      156.77      154.09     19.05 o 
  -3  12   3       15.89        3.68      6.55 o 
  -2  12   3       16.95       11.26      5.95 o 
  -1  12   3      118.10      118.27     10.89 o 
   0  12   3       56.01       59.00      8.15 o 
   1  12   3        0.25        9.33      5.13 o 
   2  12   3       84.79       80.35      8.62 o 
   3  12   3      173.09      153.73     12.06 o 
   4  12   3        0.05        5.98      6.10 o 
   5  12   3        3.50        3.89      6.43 o 
   6  12   3       16.22       35.88      8.76 o 
  -5  13   3       54.08       46.04     15.78 o 
  -4  13   3       32.33       32.13      9.78 o 
  -3  13   3      185.16      186.67     17.82 o 
  -2  13   3      325.44      277.53     17.69 o 
  -1  13   3      415.67      342.24     19.36 o 
   0  13   3      381.09      395.93     20.78 o 
   1  13   3      155.31      156.38     18.45 o 
   2  13   3      106.88      129.28     13.65 o 
   3  13   3       19.53        9.40      8.93 o 
   4  13   3       31.80       34.18     11.36 o 
 -15   0   4       10.48       22.68      9.07 o 
 -14   0   4        5.51       16.74      7.71 o 
 -13   0   4        8.47       23.10     14.54 o 
 -12   0   4      196.51      213.26     16.67 o 
 -11   0   4      202.07      227.15     16.27 o 
 -10   0   4       17.50       16.82      6.53 o 
  -9   0   4       78.11       57.29      7.58 o 
  -8   0   4        0.99       -0.65      3.32 o 
  -7   0   4      162.10      261.14     46.50 o 
  -6   0   4      276.59      371.77     29.99 o 
  -5   0   4       42.43       50.84      5.25 o 
  -4   0   4     1411.51     1173.23     57.04 o 
  -3   0   4      686.56      881.46     30.99 o 
  -2   0   4     3771.58     3558.36    109.17 o 
  -1   0   4       64.84       65.32      8.37 o 
   0   0   4      389.64      415.14     17.97 o 
   1   0   4      427.92      499.72     20.89 o 
   2   0   4      744.24     1272.25     45.05 o 
   3   0   4    11434.91    12454.51    388.83 o 
   4   0   4     4522.71     4183.21    136.14 o 
   5   0   4     2091.37     2097.72     72.96 o 
   6   0   4     3400.12     3288.93    110.38 o 
   7   0   4       26.11       23.75      5.49 o 
   8   0   4       31.15       39.60      6.95 o 
   9   0   4       87.87       78.22     14.40 o 
  10   0   4        1.39        7.57      7.11 o 
  11   0   4      117.42      103.80     22.02 o 
  12   0   4      286.32      244.99     33.24 o 
  13   0   4      315.16      313.07     37.22 o 
 -15   1   4       15.19        9.44      5.44 o 
 -14   1   4       13.16       20.52      5.58 o 
 -13   1   4        2.23        0.68      3.44 o 
 -12   1   4       19.14       20.92      5.10 o 
 -11   1   4       27.47       28.23      5.06 o 
 -10   1   4       11.73       16.03      4.24 o 
  -9   1   4      208.89      220.89     10.13 o 
  -8   1   4       15.33       14.94      3.04 o 
  -7   1   4     1072.76     1132.57     30.46 o 
  -6   1   4     3217.16     3470.09     77.05 o 
  -5   1   4      474.62      483.53     14.27 o 
  -4   1   4      587.36      612.52     19.04 o 
  -3   1   4       36.92       69.08      4.28 o 
  -2   1   4      472.09      497.03     15.88 o 
  -1   1   4       10.20        8.97      2.86 o 
   0   1   4      496.99      551.98     15.31 o 
   1   1   4      517.71      620.56     14.92 o 
   2   1   4      248.30      319.12     10.99 o 
   3   1   4       44.45       48.87      4.10 o 
   4   1   4       37.32       35.98      5.75 o 
   5   1   4        8.12        6.50      2.76 o 
   6   1   4       68.08       76.99      5.95 o 
   7   1   4      777.09      784.06     24.48 o 
   8   1   4      600.94      565.00     26.25 o 
   9   1   4      242.46      263.56     16.67 o 
  10   1   4      570.14      480.47     29.15 o 
  11   1   4      124.88      117.47     14.64 o 
  12   1   4       15.66       22.07     16.25 o 
  13   1   4        0.18        4.07     12.20 o 
 -15   2   4       40.38       24.71     14.28 o 
 -14   2   4      198.36      261.83     16.01 o 
 -13   2   4      267.83      249.77     19.66 o 
 -12   2   4      256.28      236.04     16.81 o 
 -11   2   4       55.11       45.05      6.51 o 
 -10   2   4       39.78       79.97      6.62 o 
  -9   2   4      526.72      453.37     20.35 o 
  -8   2   4      265.91      313.21     21.27 o 
  -7   2   4     1557.00     1595.00     45.40 o 
  -6   2   4     6666.71     6259.03    158.50 o 
  -5   2   4      467.82      724.20     22.45 o 
  -4   2   4     1412.01     1132.15     31.81 o 
  -3   2   4     1097.88     1103.08     69.32 o 
  -2   2   4       49.59       34.22      3.11 o 
  -1   2   4     1818.18     1859.78     49.11 o 
   0   2   4     1169.72     1214.62     29.45 o 
   1   2   4     1533.57     1609.69     33.82 o 
   2   2   4      742.95      702.27     16.64 o 
   3   2   4      725.44      717.13     20.52 o 
   4   2   4     1165.88      995.78     37.07 o 
   5   2   4     1902.82     1820.15     39.51 o 
   6   2   4      988.42      922.51     35.64 o 
   7   2   4      455.69      402.18     18.74 o 
   8   2   4      215.06      243.19     14.81 o 
   9   2   4      221.26      185.58     13.57 o 
  10   2   4      154.78      186.27     17.20 o 
  11   2   4      659.80      560.35     38.81 o 
  12   2   4      226.34      216.84     45.52 o 
  13   2   4      152.01      137.12     17.07 o 
 -15   3   4       23.13       20.59     11.43 o 
 -14   3   4       33.82       47.60      7.70 o 
 -13   3   4        3.35        3.74      7.55 o 
 -12   3   4       13.37       11.66      5.15 o 
 -11   3   4       26.49       17.64      5.08 o 
 -10   3   4        0.03        3.12      3.48 o 
  -9   3   4      272.26      282.21     14.42 o 
  -8   3   4      325.23      309.51     26.98 o 
  -7   3   4     1662.39     1666.67     47.35 o 
  -6   3   4        8.26       11.92      4.55 o 
  -5   3   4      110.43      152.06     11.53 o 
  -4   3   4       18.80       29.36      7.08 o 
  -3   3   4      746.76      755.89     29.04 o 
  -2   3   4     1397.56     1452.45     45.85 o 
  -1   3   4      787.84      823.93     26.47 o 
   0   3   4       92.23      143.03      6.45 o 
   1   3   4     3034.22     3182.79     63.98 o 
   2   3   4     1245.38     1372.44     35.04 o 
   3   3   4     1046.52     1205.73     27.30 o 
   4   3   4        3.43        5.59      1.85 o 
   5   3   4      683.75      696.06     18.23 o 
   6   3   4     1029.63      990.25     41.73 o 
   7   3   4        6.35       20.31      9.74 o 
   8   3   4       14.15       20.08      6.10 o 
   9   3   4      241.72      232.81     15.29 o 
  10   3   4      415.06      346.72     22.41 o 
  11   3   4      388.87      375.87     26.25 o 
  12   3   4       12.37       21.71      8.43 o 
  13   3   4        8.27       26.89      9.52 o 
 -14   4   4        0.23        2.80      4.65 o 
 -13   4   4       88.46       95.95     10.05 o 
 -12   4   4       28.35       23.79      5.99 o 
 -11   4   4      126.76      115.10     19.89 o 
 -10   4   4      274.82      317.15     15.82 o 
  -9   4   4       83.38       54.25      8.76 o 
  -8   4   4      297.35      306.41     18.77 o 
  -7   4   4      158.53      157.77     17.18 o 
  -6   4   4      247.21      229.87     25.11 o 
  -5   4   4     1679.43     1846.22     62.94 o 
  -4   4   4     1249.75      966.99     36.47 o 
  -3   4   4      463.11      473.05     26.14 o 
  -2   4   4      394.91      317.19     28.31 o 
  -1   4   4     3581.46     3624.88     81.30 o 
   0   4   4      123.76      102.02      7.38 o 
   1   4   4       11.66        6.73      1.36 o 
   2   4   4      844.37      713.69     15.55 o 
   3   4   4      273.07      267.10     10.38 o 
   4   4   4      574.59      511.10     19.41 o 
   5   4   4      545.39      523.89     17.42 o 
   6   4   4     4457.27     4432.06    101.26 o 
   7   4   4       90.27       70.08     12.09 o 
   8   4   4       27.35       50.19      7.98 o 
   9   4   4      200.34      191.75     14.38 o 
  10   4   4       81.03      109.48     11.67 o 
  11   4   4      157.65      214.24     19.72 o 
  12   4   4      374.51      397.08     28.43 o 
 -14   5   4       27.53       34.25      7.28 o 
 -13   5   4        0.07       -0.58      5.67 o 
 -12   5   4       24.81       25.97      5.60 o 
 -11   5   4        4.16        2.21      5.59 o 
 -10   5   4        6.43        3.69      6.45 o 
  -9   5   4       20.29        9.16      6.75 o 
  -8   5   4        8.60       42.15      8.52 o 
  -7   5   4        2.34       19.60      5.61 o 
  -6   5   4      484.26      411.00     21.45 o 
  -5   5   4       40.34       50.33      7.06 o 
  -4   5   4        1.56       -0.39      2.53 o 
  -3   5   4       52.26       83.66      7.70 o 
  -2   5   4      112.29      158.18     10.70 o 
  -1   5   4       46.65       47.82      3.45 o 
   0   5   4      267.92      299.23     10.53 o 
   1   5   4      104.49      129.77      5.82 o 
   2   5   4       28.43       36.33      3.24 o 
   3   5   4      113.94       93.83      6.50 o 
   4   5   4        3.04        2.89      2.98 o 
   5   5   4       99.49       85.53      8.02 o 
   6   5   4        2.51        3.67      3.39 o 
   7   5   4     2466.98     2579.88     63.90 o 
   8   5   4        0.70       -4.26      4.26 o 
   9   5   4       32.97       43.99     10.50 o 
  10   5   4        3.85        6.68      5.51 o 
  11   5   4       36.66       37.56     11.64 o 
  12   5   4        0.95        7.65     11.03 o 
 -13   6   4      128.35      147.78     19.41 o 
 -12   6   4       69.52       71.94      8.46 o 
 -11   6   4      118.00      146.37     15.29 o 
 -10   6   4       65.48       64.18     10.34 o 
  -9   6   4       70.43       68.40     10.45 o 
  -8   6   4       48.65       65.94     12.60 o 
  -7   6   4      189.47      155.77     13.83 o 
  -6   6   4      302.10      272.23     30.58 o 
  -5   6   4      296.35      311.20     18.22 o 
  -4   6   4     1338.61     1152.87     44.06 o 
  -3   6   4     1938.11     1949.12     66.22 o 
  -2   6   4     1011.14      994.54     31.69 o 
  -1   6   4      331.52      302.55     25.89 o 
   0   6   4      907.22      964.66     23.10 o 
   1   6   4     1168.71     1173.24     29.69 o 
   2   6   4     2293.79     2258.71     47.46 o 
   3   6   4     1500.43     1589.06     40.93 o 
   4   6   4     1128.60     1065.60     30.12 o 
   5   6   4      483.27      528.61     18.57 o 
   6   6   4       66.81       66.79      6.62 o 
   7   6   4      125.63      134.95     12.38 o 
   8   6   4      862.49      906.40     35.08 o 
   9   6   4      306.39      314.37     19.27 o 
  10   6   4      315.34      325.34     20.21 o 
  11   6   4      182.38      167.69     14.94 o 
 -13   7   4       15.04       18.05      9.31 o 
 -12   7   4        3.17        3.03      7.53 o 
 -11   7   4       87.25       81.50     12.48 o 
 -10   7   4        2.94        2.73     10.66 o 
  -9   7   4        0.29       -2.39      5.53 o 
  -8   7   4        1.47        5.35      6.09 o 
  -7   7   4       52.80       56.05     10.29 o 
  -6   7   4        1.93       -0.95      6.16 o 
  -5   7   4      637.47      567.76     27.43 o 
  -4   7   4      196.88      178.69     13.23 o 
  -3   7   4        3.50        7.35      3.48 o 
  -2   7   4       47.13       66.57      6.66 o 
  -1   7   4      145.19      113.33      7.27 o 
   0   7   4      140.30      174.57      9.10 o 
   1   7   4        4.46        2.45      2.96 o 
   2   7   4       59.20       63.46      4.84 o 
   3   7   4      636.92      575.70     19.42 o 
   4   7   4      353.57      371.80     15.03 o 
   5   7   4        4.05        3.21      3.24 o 
   6   7   4      168.39      169.31     10.12 o 
   7   7   4       79.23       82.87      7.61 o 
   8   7   4        1.35        3.69      4.45 o 
   9   7   4        0.05        3.63      5.50 o 
  10   7   4       10.02       25.58      7.01 o 
  11   7   4        1.59        0.33      5.56 o 
 -12   8   4       11.73       11.15      9.80 o 
 -11   8   4       24.70       28.69     12.02 o 
 -10   8   4       68.49       70.75     11.54 o 
  -9   8   4       74.01       91.81     12.62 o 
  -8   8   4      267.61      246.00     19.43 o 
  -7   8   4      129.38      137.13     17.30 o 
  -6   8   4        5.08       10.70      6.11 o 
  -5   8   4       13.48       17.53      6.70 o 
  -4   8   4      176.85      141.40     13.51 o 
  -3   8   4      299.98      313.04     15.35 o 
  -2   8   4     1121.43     1092.85     41.61 o 
  -1   8   4      762.67      750.16     23.25 o 
   0   8   4      629.82      617.52     20.08 o 
   1   8   4      388.72      392.01     19.15 o 
   2   8   4       41.17       44.34      4.94 o 
   3   8   4       15.43        9.07      4.68 o 
   4   8   4        1.69       -1.49      3.44 o 
   5   8   4      180.31      213.96     11.42 o 
   6   8   4       42.53       30.08      6.02 o 
   7   8   4     1668.02     1630.61     45.06 o 
   8   8   4      869.70      813.46     27.62 o 
   9   8   4      778.88      667.68     29.91 o 
  10   8   4      335.25      392.08     22.48 o 
 -11   9   4       20.10       33.06     10.90 o 
 -10   9   4       19.77        8.72      6.61 o 
  -9   9   4        2.17        6.61      6.13 o 
  -8   9   4       10.14       -4.56      5.82 o 
  -7   9   4       33.54       44.62      9.18 o 
  -6   9   4        8.48        5.97      6.00 o 
  -5   9   4      388.91      331.00     21.49 o 
  -4   9   4       47.64       80.24      8.42 o 
  -3   9   4        3.51        3.81      4.22 o 
  -2   9   4      395.89      406.87     18.28 o 
  -1   9   4      542.87      573.62     19.80 o 
   0   9   4      555.74      526.09     18.61 o 
   1   9   4      398.76      412.84     19.37 o 
   2   9   4       54.98       60.02      6.63 o 
   3   9   4        2.38        2.68      4.27 o 
   4   9   4      166.17      132.93     11.03 o 
   5   9   4       27.69       34.04      7.38 o 
   6   9   4        0.28        4.65      3.70 o 
   7   9   4       15.10       10.82      4.47 o 
   8   9   4       13.65       26.26      5.18 o 
   9   9   4        1.47       -3.65      5.19 o 
 -10  10   4      410.85      440.59     28.32 o 
  -9  10   4      381.64      351.47     38.55 o 
  -8  10   4      207.12      238.00     19.88 o 
  -7  10   4       23.47        9.40      7.57 o 
  -6  10   4      125.12      165.09     13.65 o 
  -5  10   4      764.43      766.20     29.75 o 
  -4  10   4       87.27       85.71     15.44 o 
  -3  10   4      308.80      349.21     21.36 o 
  -2  10   4      319.31      285.13     15.64 o 
  -1  10   4      151.69      159.70     10.00 o 
   0  10   4      310.24      324.21     14.47 o 
   1  10   4      649.69      663.50     23.63 o 
   2  10   4      921.77      866.92     37.20 o 
   3  10   4      213.35      245.55     15.23 o 
   4  10   4      182.64      213.31     14.07 o 
   5  10   4      121.21      135.69     11.71 o 
   6  10   4       55.45       63.85     15.01 o 
   7  10   4      240.62      254.67     17.73 o 
   8  10   4      149.50      164.98     13.46 o 
  -9  11   4        0.08       -0.39      6.83 o 
  -8  11   4        0.05        4.19      6.87 o 
  -7  11   4       49.46      102.73     29.13 o 
  -6  11   4       58.10       46.81     10.22 o 
  -5  11   4       50.42       73.96     12.01 o 
  -4  11   4        1.40        3.87      6.37 o 
  -3  11   4       26.49       28.98      6.20 o 
  -2  11   4       29.45       27.25      6.03 o 
  -1  11   4       44.81       34.53      6.44 o 
   0  11   4       76.84       91.62      8.10 o 
   1  11   4       71.45       80.38      7.70 o 
   2  11   4        2.05       12.42      4.99 o 
   3  11   4        3.77        2.87      5.53 o 
   4  11   4        0.00        0.26      4.98 o 
   5  11   4       20.93        7.68      5.53 o 
   6  11   4        6.26       30.48     10.41 o 
   7  11   4       20.65       44.60      8.29 o 
  -7  12   4       71.33       64.84     15.90 o 
  -6  12   4       12.40       28.45      9.31 o 
  -5  12   4       75.08       96.96     13.08 o 
  -4  12   4       42.24       46.10     11.69 o 
  -3  12   4       56.94      106.67     23.80 o 
  -2  12   4      134.80      159.28     15.91 o 
  -1  12   4      164.66      141.88     12.53 o 
   0  12   4      278.52      281.22     16.34 o 
   1  12   4      368.31      370.51     16.80 o 
   2  12   4      493.41      469.86     22.70 o 
   3  12   4      149.56      159.74     12.84 o 
   4  12   4      114.63      125.99     11.98 o 
   5  12   4       30.46       29.08      7.85 o 
  -4  13   4       51.69       34.81      9.93 o 
  -3  13   4       42.99       42.46     14.54 o 
  -2  13   4        5.26       12.81      6.91 o 
  -1  13   4        2.38        2.42      6.08 o 
   0  13   4       22.59       17.92      6.38 o 
   1  13   4       89.09      111.91     13.02 o 
   2  13   4       12.09       32.70      7.81 o 
 -15   1   5       26.78       46.09      8.67 o 
 -14   1   5       51.33       55.62      8.11 o 
 -13   1   5       76.01       82.74      9.37 o 
 -12   1   5       66.30       65.02      7.99 o 
 -11   1   5       27.91       29.30      5.94 o 
 -10   1   5      276.27      350.25     14.30 o 
  -9   1   5      176.31      177.44      9.31 o 
  -8   1   5      613.06      732.97     24.14 o 
  -7   1   5       20.00       12.28      2.66 o 
  -6   1   5       91.80       88.23      5.29 o 
  -5   1   5     1059.84     1195.40     29.71 o 
  -4   1   5     1214.09     1024.13     30.33 o 
  -3   1   5     1112.35     1213.91     34.17 o 
  -2   1   5     4427.78     4439.24    112.75 o 
  -1   1   5     1025.18     1021.60     29.64 o 
   0   1   5      335.19      344.33     10.68 o 
   1   1   5      889.93      959.40     22.25 o 
   2   1   5     2712.07     2687.24     55.16 o 
   3   1   5     1803.46     1935.30     47.64 o 
   4   1   5     2109.02     1859.29     46.52 o 
   5   1   5     1651.57     1616.80     42.24 o 
   6   1   5      108.23      102.86      7.06 o 
   7   1   5       20.34       26.06      3.99 o 
   8   1   5       30.76       39.72      5.27 o 
   9   1   5      162.90      165.84     12.64 o 
  10   1   5      325.98      339.11     28.61 o 
  11   1   5      228.32      225.83     19.96 o 
  12   1   5      133.40      136.76     16.81 o 
 -15   2   5        0.00        4.26      5.00 o 
 -14   2   5       41.85       37.31      7.08 o 
 -13   2   5        3.44        3.33      6.85 o 
 -12   2   5        0.30       -1.20      4.28 o 
 -11   2   5       24.89       21.87      6.02 o 
 -10   2   5      131.95      111.99      9.35 o 
  -9   2   5      345.32      299.83     15.17 o 
  -8   2   5     1252.12     1254.39     38.67 o 
  -7   2   5      330.00      344.03     18.57 o 
  -6   2   5        7.24       16.38      4.30 o 
  -5   2   5       65.09       64.07      8.01 o 
  -4   2   5      344.78      354.12     12.90 o 
  -3   2   5       76.18       91.22      5.33 o 
  -2   2   5      318.39      367.24     13.35 o 
  -1   2   5        7.87       11.37      2.70 o 
   0   2   5       51.19       57.60      4.40 o 
   1   2   5     1739.09     1900.26     40.03 o 
   2   2   5       25.51       31.81      2.71 o 
   3   2   5        1.30        4.33      2.32 o 
   4   2   5        9.57       14.74      3.11 o 
   5   2   5      112.98      105.78      6.86 o 
   6   2   5       13.03       11.18      3.35 o 
   7   2   5        1.08        5.72      3.04 o 
   8   2   5       30.04       36.82      6.86 o 
   9   2   5       42.36       38.33      7.51 o 
  10   2   5       39.00       43.99      8.60 o 
  11   2   5        0.25       -4.83      7.74 o 
  12   2   5        1.02       10.71     18.35 o 
 -14   3   5       28.85       55.75      8.50 o 
 -13   3   5       33.67       31.44     14.03 o 
 -12   3   5      123.46      128.44     11.19 o 
 -11   3   5      442.13      447.31     20.65 o 
 -10   3   5      306.04      326.16     16.49 o 
  -9   3   5      191.61      128.12      9.95 o 
  -8   3   5      488.92      615.83     43.62 o 
  -7   3   5      840.43      801.53     33.55 o 
  -6   3   5        4.08       10.75      3.64 o 
  -5   3   5      362.14      458.45     21.23 o 
  -4   3   5       92.11       53.84      8.65 o 
  -3   3   5      952.27      993.24     29.02 o 
  -2   3   5      381.75      328.04     19.46 o 
  -1   3   5      290.10      249.15      9.27 o 
   0   3   5      152.88      104.29      5.60 o 
   1   3   5      275.90      310.64      9.42 o 
   2   3   5      384.26      351.78     10.34 o 
   3   3   5      277.67      338.23     12.39 o 
   4   3   5      978.82      884.12     32.41 o 
   5   3   5     2883.04     2938.81     70.84 o 
   6   3   5      170.95      164.03     11.27 o 
   7   3   5     1764.54     1491.12     87.01 o 
   8   3   5     1514.25     1496.14     65.62 o 
   9   3   5     1767.32     1558.91     67.35 o 
  10   3   5      475.00      447.13     36.93 o 
  11   3   5      155.84      148.24     16.87 o 
  12   3   5       74.20       94.91     14.62 o 
 -14   4   5        2.64       -1.53      4.70 o 
 -13   4   5        0.01        4.85      4.53 o 
 -12   4   5        3.45        5.79      4.73 o 
 -11   4   5        9.11        5.85      6.14 o 
 -10   4   5        4.59        1.62      4.16 o 
  -9   4   5      131.50      162.62     19.78 o 
  -8   4   5       88.64       53.67      9.64 o 
  -7   4   5       50.09       25.47      8.67 o 
  -6   4   5        6.55        4.47      4.38 o 
  -5   4   5       74.46       69.57      7.59 o 
  -4   4   5      100.70      101.00      8.81 o 
  -3   4   5      551.50      571.35     24.89 o 
  -2   4   5      175.20      197.32     10.28 o 
  -1   4   5      281.75      309.06     10.86 o 
   0   4   5      829.79      830.90     28.45 o 
   1   4   5       81.12      100.14      5.45 o 
   2   4   5        2.22        3.54      2.02 o 
   3   4   5      157.16      137.28      9.25 o 
   4   4   5        1.69       -0.49      2.63 o 
   5   4   5      191.53      205.45     10.15 o 
   6   4   5      237.28      194.78     23.96 o 
   7   4   5        4.72       12.47      5.75 o 
   8   4   5       38.08       29.42      7.14 o 
   9   4   5       84.30       59.99      9.45 o 
  10   4   5       24.85       22.53      7.49 o 
  11   4   5       35.88       27.53      7.93 o 
 -14   5   5       67.20       52.95      8.87 o 
 -13   5   5      152.29      168.06     13.17 o 
 -12   5   5       79.77       75.42      8.71 o 
 -11   5   5       56.00       56.89     10.82 o 
 -10   5   5       17.03       22.78      7.21 o 
  -9   5   5        0.59        3.11      6.73 o 
  -8   5   5       64.07       40.87      8.80 o 
  -7   5   5      316.28      226.68     16.12 o 
  -6   5   5       20.88       25.96      6.28 o 
  -5   5   5      525.14      461.24     22.95 o 
  -4   5   5      880.35      737.08     31.16 o 
  -3   5   5     1783.76     1914.98     65.40 o 
  -2   5   5      770.84      758.41     49.40 o 
  -1   5   5     1814.81     1794.64     58.92 o 
   0   5   5      562.03      588.56     17.65 o 
   1   5   5      238.85      223.96      9.37 o 
   2   5   5      446.49      424.07     17.93 o 
   3   5   5      390.37      444.04     15.85 o 
   4   5   5      735.25      640.63     20.72 o 
   5   5   5      764.04      724.98     23.12 o 
   6   5   5      274.82      313.64     17.06 o 
   7   5   5      155.92      134.11     11.69 o 
   8   5   5      137.12      197.66     14.35 o 
   9   5   5       72.36       80.71     17.22 o 
  10   5   5      133.37      129.94     14.27 o 
  11   5   5      130.21      156.59     16.02 o 
 -13   6   5       14.35       13.84      5.84 o 
 -12   6   5        1.69        0.36      4.45 o 
 -11   6   5        2.15        5.66      6.19 o 
 -10   6   5       11.47        7.22      6.16 o 
  -9   6   5       19.10       23.21      7.55 o 
  -8   6   5        5.29        0.33      6.84 o 
  -7   6   5        5.08       -4.18      6.17 o 
  -6   6   5        4.59        3.23      4.83 o 
  -5   6   5       39.65       71.97      9.14 o 
  -4   6   5      302.43      303.62     17.92 o 
  -3   6   5       69.97       66.48      8.18 o 
  -2   6   5      167.20      174.08     10.71 o 
  -1   6   5      287.12      311.10     14.60 o 
   0   6   5       22.31       22.55      4.76 o 
   1   6   5       11.07       12.13      3.86 o 
   2   6   5       65.31       78.80      7.32 o 
   3   6   5       97.97       86.93      7.93 o 
   4   6   5      254.50      325.99     19.19 o 
   5   6   5     2238.21     2109.38     53.49 o 
   6   6   5        0.07       36.11     17.48 o 
   7   6   5       35.37       53.72      9.82 o 
   8   6   5      104.14      113.25     11.66 o 
   9   6   5        4.41       14.88      5.95 o 
  10   6   5        0.37        2.70      6.51 o 
  11   6   5        0.07       10.75      9.92 o 
 -13   7   5        4.95        1.16      7.19 o 
 -12   7   5        0.35       -2.33     13.61 o 
 -11   7   5       10.07       25.11      8.38 o 
 -10   7   5       76.61       77.87     11.89 o 
  -9   7   5      347.82      317.49     22.23 o 
  -8   7   5      581.76      554.97     29.87 o 
  -7   7   5       37.85       38.19      9.59 o 
  -6   7   5     1047.10     1048.11     83.41 o 
  -5   7   5      563.28      580.22     31.28 o 
  -4   7   5      969.20      862.78     36.70 o 
  -3   7   5      310.62      334.31     15.91 o 
  -2   7   5      919.26      860.57     30.64 o 
  -1   7   5     1319.77     1423.01     59.31 o 
   0   7   5     1167.09     1245.10     56.63 o 
   1   7   5     1111.41     1176.70     32.22 o 
   2   7   5      490.27      429.71     19.47 o 
   3   7   5      127.22      133.51     10.47 o 
   4   7   5       75.85       98.65      7.87 o 
   5   7   5       14.79       16.41      4.94 o 
   6   7   5     1787.99     1736.17     46.69 o 
   7   7   5      630.04      640.95     27.87 o 
   8   7   5      447.10      421.54     22.11 o 
   9   7   5      273.44      267.56     22.01 o 
  10   7   5       20.65       24.14      7.63 o 
 -12   8   5       10.54        5.60      8.54 o 
 -11   8   5        3.92       -1.99      8.49 o 
 -10   8   5        4.69       11.38      7.77 o 
  -9   8   5        6.51       12.03      9.44 o 
  -8   8   5       42.75       36.44     10.22 o 
  -7   8   5       49.11       36.85     10.49 o 
  -6   8   5      329.82      321.82     21.81 o 
  -5   8   5       32.71       34.29      8.28 o 
  -4   8   5       86.43       88.95      8.65 o 
  -3   8   5        7.62       16.69      4.78 o 
  -2   8   5       92.58      108.77      9.19 o 
  -1   8   5       16.21       19.22      4.72 o 
   0   8   5       83.71      108.43      8.98 o 
   1   8   5      391.44      363.92     14.66 o 
   2   8   5      335.58      356.29     17.97 o 
   3   8   5      101.49      129.37     10.54 o 
   4   8   5       89.97       97.85     15.77 o 
   5   8   5      216.58      220.19     15.51 o 
   6   8   5       48.88       31.75      8.33 o 
   7   8   5        2.95        4.46      4.65 o 
   8   8   5        0.00        2.20      7.36 o 
   9   8   5       12.59       17.98      6.97 o 
 -11   9   5       50.82       57.72     12.01 o 
 -10   9   5       42.49       65.28     19.92 o 
  -9   9   5       26.09       28.94     15.29 o 
  -8   9   5        6.68        6.70      9.07 o 
  -7   9   5      168.19      163.07     16.09 o 
  -6   9   5      789.78      781.07     37.78 o 
  -5   9   5      111.22       87.89      9.12 o 
  -4   9   5      278.90      267.29     16.99 o 
  -3   9   5       37.72       44.58      6.93 o 
  -2   9   5      111.23      121.99     10.08 o 
  -1   9   5       37.81       32.00      5.45 o 
   0   9   5       23.37       21.35      5.05 o 
   1   9   5      423.73      426.73     20.43 o 
   2   9   5      248.06      261.33     16.83 o 
   3   9   5      496.15      520.67     31.48 o 
   4   9   5      785.72      741.99     29.52 o 
   5   9   5       99.85      105.68     10.50 o 
   6   9   5      166.17      205.21     14.27 o 
   7   9   5      209.37      203.14     14.56 o 
   8   9   5      197.18      207.59     21.62 o 
 -10  10   5        1.86        7.91      8.87 o 
  -9  10   5        1.71       -0.54      7.40 o 
  -8  10   5        3.02        3.09      7.46 o 
  -7  10   5       74.26      111.85     14.26 o 
  -6  10   5       26.78       15.23      5.61 o 
  -5  10   5       59.48       66.63      8.39 o 
  -4  10   5       34.20       27.03      6.27 o 
  -3  10   5        1.18        0.08      4.04 o 
  -2  10   5       72.49       75.76      8.84 o 
  -1  10   5      141.85      127.30     14.57 o 
   0  10   5      195.72      189.53     11.52 o 
   1  10   5       57.87       61.31      8.35 o 
   2  10   5       46.76       36.47      7.36 o 
   3  10   5       91.90       88.81     10.11 o 
   4  10   5       65.89       71.06      9.17 o 
   5  10   5       70.51       57.08      8.51 o 
   6  10   5        0.18        1.31      4.72 o 
   7  10   5        1.09       10.51      6.07 o 
  -8  11   5      150.79      146.96     20.97 o 
  -7  11   5      293.55      275.99     22.16 o 
  -6  11   5       69.60      100.07     13.68 o 
  -5  11   5       11.40       21.13      6.74 o 
  -4  11   5       28.74       33.69      6.88 o 
  -3  11   5       13.97       26.64      6.59 o 
  -2  11   5      145.18      148.89     14.43 o 
  -1  11   5      565.16      541.25     24.36 o 
   0  11   5     1300.55     1393.89     40.30 o 
   1  11   5      757.09      742.48     30.60 o 
   2  11   5      244.06      273.45     18.72 o 
   3  11   5      330.22      290.40     17.65 o 
   4  11   5       92.47      106.59     11.15 o 
   5  11   5       51.96       56.29     12.60 o 
   6  11   5      171.06      146.18     13.11 o 
  -6  12   5        0.31       -1.03      6.56 o 
  -5  12   5        0.96       -1.69      6.81 o 
  -4  12   5        7.74       -1.00      6.28 o 
  -3  12   5       64.55       86.47     12.14 o 
  -2  12   5       37.50       46.56      7.84 o 
  -1  12   5       62.74       82.28     12.84 o 
   0  12   5        0.40       -2.72      4.49 o 
   1  12   5       97.19       93.51     11.34 o 
   2  12   5       15.55       26.37      6.06 o 
   3  12   5       55.05       69.54     18.21 o 
 -14   0   6       25.92       35.02     12.16 o 
 -13   0   6        4.11       13.18      8.56 o 
 -12   0   6      257.12      171.17     21.74 o 
 -11   0   6      100.77      134.93     18.84 o 
 -10   0   6        2.74        7.38      5.85 o 
  -9   0   6      135.22      166.94     13.84 o 
  -8   0   6       46.42       53.58     11.81 o 
  -7   0   6       52.02       53.25      9.40 o 
  -6   0   6      129.48      117.88      9.08 o 
  -5   0   6      752.29      799.57     31.19 o 
  -4   0   6      165.61      139.89      9.42 o 
  -3   0   6      564.05      581.37     23.90 o 
  -2   0   6     1034.91     1021.87     43.58 o 
  -1   0   6      754.06      648.62     26.01 o 
   0   0   6     3050.10     3287.46     85.76 o 
   1   0   6     1444.09     1443.10     40.99 o 
   2   0   6      776.53      694.23     28.33 o 
   3   0   6       18.23       10.80      5.14 o 
   4   0   6      122.89      228.49     14.89 o 
   5   0   6      298.02      307.68     18.44 o 
   6   0   6        4.01       16.65      4.99 o 
   7   0   6      111.21       79.12      9.69 o 
   8   0   6     1618.91     1501.65     61.17 o 
   9   0   6      440.07      374.72     24.64 o 
  10   0   6      390.98      397.11     64.15 o 
  11   0   6      224.34      238.31     29.22 o 
 -14   1   6        0.27        1.61      4.58 o 
 -13   1   6        1.03       -0.03      6.78 o 
 -12   1   6       39.72       42.35      9.41 o 
 -11   1   6        0.37       -0.31      3.99 o 
 -10   1   6        1.29       -3.41      3.41 o 
  -9   1   6        1.97        0.18      3.81 o 
  -8   1   6       11.49       21.71      5.17 o 
  -7   1   6        1.61        8.04      2.23 o 
  -6   1   6       43.78       48.77      4.71 o 
  -5   1   6       39.14       54.16      5.19 o 
  -4   1   6      401.70      473.28     16.69 o 
  -3   1   6        0.22        1.32      1.55 o 
  -2   1   6       87.22      101.57      6.66 o 
  -1   1   6      240.32      292.85     12.24 o 
   0   1   6      287.55      316.07     10.15 o 
   1   1   6       80.92       89.98      4.80 o 
   2   1   6       27.22       28.37      3.66 o 
   3   1   6      350.34      348.30     13.40 o 
   4   1   6       31.67       38.98      4.46 o 
   5   1   6       76.96       85.00      6.60 o 
   6   1   6      151.09      128.36      8.35 o 
   7   1   6       83.43      100.13      7.90 o 
   8   1   6      142.84      144.10      9.98 o 
   9   1   6       16.51       20.91      5.08 o 
  10   1   6       14.34       23.00      6.13 o 
  11   1   6        3.78       18.26      6.38 o 
 -14   2   6        2.32        0.78      7.75 o 
 -13   2   6       48.00       79.81      9.81 o 
 -12   2   6      170.86      159.73     17.02 o 
 -11   2   6      458.00      494.21     22.27 o 
 -10   2   6     1310.94     1401.15     66.92 o 
  -9   2   6      948.58      770.91     28.18 o 
  -8   2   6      172.32      264.51     18.31 o 
  -7   2   6       75.37       62.77      6.05 o 
  -6   2   6        9.68       17.15      4.09 o 
  -5   2   6        3.58       15.31      3.68 o 
  -4   2   6     1594.05     1474.96     41.26 o 
  -3   2   6     2119.74     2263.90     60.63 o 
  -2   2   6     3803.69     3652.92     94.76 o 
  -1   2   6     1094.80     1099.58     47.45 o 
   0   2   6      917.27      939.05     22.64 o 
   1   2   6      323.77      361.06     11.02 o 
   2   2   6      137.19       97.04      7.11 o 
   3   2   6      511.35      578.21     22.75 o 
   4   2   6     1340.56     1219.53     33.85 o 
   5   2   6     1527.07     1666.11     46.52 o 
   6   2   6     1573.97     1508.50     41.40 o 
   7   2   6     2352.21     2115.11     65.51 o 
   8   2   6      689.80      672.94     28.55 o 
   9   2   6      239.19      218.39     15.29 o 
  10   2   6       87.59       95.74     10.71 o 
  11   2   6       52.68       65.49     10.59 o 
 -14   3   6        3.06       11.73      8.22 o 
 -13   3   6       13.45       13.91      6.06 o 
 -12   3   6       13.73       20.19      5.82 o 
 -11   3   6        6.72        3.13      4.38 o 
 -10   3   6        2.84        1.29      3.83 o 
  -9   3   6      514.53      498.24     35.63 o 
  -8   3   6        2.92        1.69      6.05 o 
  -7   3   6        0.01       -1.07      4.14 o 
  -6   3   6       27.83       48.21      7.30 o 
  -5   3   6      120.06      121.22     11.76 o 
  -4   3   6      430.97      425.08     35.51 o 
  -3   3   6       64.56       80.68      7.49 o 
  -2   3   6        4.50        8.28      2.69 o 
  -1   3   6       66.85       66.11      4.85 o 
   0   3   6       56.68       64.56      4.18 o 
   1   3   6      144.81      128.34      5.82 o 
   2   3   6       18.26       26.91      3.52 o 
   3   3   6      188.06      211.46      9.77 o 
   4   3   6      432.27      391.48     18.00 o 
   5   3   6       82.20       87.68     11.15 o 
   6   3   6       30.36       47.74      7.00 o 
   7   3   6        5.38        7.28      3.76 o 
   8   3   6       75.89       89.57     13.57 o 
   9   3   6        0.36        3.50      5.22 o 
  10   3   6        2.19        6.35     10.12 o 
  11   3   6      100.73      133.71     13.89 o 
 -14   4   6       31.96       48.96      8.27 o 
 -13   4   6       29.29       27.49      6.87 o 
 -12   4   6        0.26        0.80      5.40 o 
 -11   4   6        0.35       -1.91      4.00 o 
 -10   4   6       10.51        4.58      4.28 o 
  -9   4   6      294.47      238.70     18.28 o 
  -8   4   6      180.67      198.84     16.11 o 
  -7   4   6      210.24      191.41     15.25 o 
  -6   4   6      253.65      280.27     17.53 o 
  -5   4   6      725.90      733.77     31.64 o 
  -4   4   6      396.85      369.09     19.62 o 
  -3   4   6       52.53       40.98      6.58 o 
  -2   4   6        4.08        1.20      3.06 o 
  -1   4   6      192.36      144.82      8.80 o 
   0   4   6       16.23       10.43      2.82 o 
   1   4   6      435.10      461.84     18.73 o 
   2   4   6     1569.41     1483.09     93.42 o 
   3   4   6     3021.61     3210.37     89.79 o 
   4   4   6      129.50      184.91     12.15 o 
   5   4   6      671.91      726.65     28.50 o 
   6   4   6      267.57      263.78     15.68 o 
   7   4   6      102.17      101.48     10.56 o 
   8   4   6      226.56      251.05     16.78 o 
   9   4   6      291.66      275.73     18.52 o 
  10   4   6      118.98      152.57     14.51 o 
  11   4   6       17.73       25.77     15.75 o 
 -13   5   6        6.94       17.70      6.06 o 
 -12   5   6        1.91        0.68      6.82 o 
 -11   5   6        8.32       17.50      5.79 o 
 -10   5   6        7.36        7.59      6.68 o 
  -9   5   6        0.94        4.86      7.44 o 
  -8   5   6      433.71      431.24     41.07 o 
  -7   5   6       77.24       99.40     27.47 o 
  -6   5   6       15.60       11.44      6.15 o 
  -5   5   6      300.14      380.35     20.90 o 
  -4   5   6        2.40        6.61      4.24 o 
  -3   5   6        0.08       -0.63      5.66 o 
  -2   5   6        3.12       -1.23      3.00 o 
  -1   5   6       68.95       60.85      8.57 o 
   0   5   6       49.23       58.48      5.98 o 
   1   5   6        3.53        5.00      4.07 o 
   2   5   6       14.90       22.96      4.62 o 
   3   5   6      486.00      451.02     24.37 o 
   4   5   6      756.60      742.69     28.76 o 
   5   5   6      858.76      859.73     35.75 o 
   6   5   6       95.57      101.08     10.39 o 
   7   5   6       46.49       28.94      6.82 o 
   8   5   6       68.00       56.61      9.22 o 
   9   5   6       81.84       97.82     11.59 o 
  10   5   6       49.55       48.97      9.58 o 
 -13   6   6       19.48       26.54      6.75 o 
 -12   6   6       24.53       31.09      6.91 o 
 -11   6   6       31.10       31.53     10.02 o 
 -10   6   6       83.03       54.58     12.07 o 
  -9   6   6        9.88       17.36      8.72 o 
  -8   6   6       11.58       14.82      8.04 o 
  -7   6   6      892.77      809.55     38.85 o 
  -6   6   6      555.01      642.93     31.30 o 
  -5   6   6      459.99      430.41     23.43 o 
  -4   6   6      818.49      787.87     34.33 o 
  -3   6   6      633.61      687.53     25.61 o 
  -2   6   6      603.22      556.71     22.10 o 
  -1   6   6      764.49      797.63     28.12 o 
   0   6   6      781.67      833.91     28.84 o 
   1   6   6      732.03      709.51     34.17 o 
   2   6   6       93.51       65.79     10.58 o 
   3   6   6      199.01      198.21     22.35 o 
   4   6   6     1201.44     1172.30     40.44 o 
   5   6   6      397.07      381.90     19.56 o 
   6   6   6      445.94      406.73     20.98 o 
   7   6   6      190.58      177.87     13.85 o 
   8   6   6      123.17      132.12     12.73 o 
   9   6   6       91.76       99.96     11.78 o 
  10   6   6       32.03       34.79     12.96 o 
 -12   7   6        2.44       -4.91      6.03 o 
 -11   7   6        0.83        5.41      7.60 o 
 -10   7   6        4.65       -4.66      7.80 o 
  -9   7   6      142.07      162.03     16.62 o 
  -8   7   6      211.17      195.95     17.80 o 
  -7   7   6        0.64       -5.53      6.46 o 
  -6   7   6        5.88       14.12      8.11 o 
  -5   7   6      184.81      206.42     16.65 o 
  -4   7   6      379.79      309.55     19.56 o 
  -3   7   6       31.73       28.81      5.78 o 
  -2   7   6       35.94       40.94      6.23 o 
  -1   7   6      225.35      244.21     14.19 o 
   0   7   6       16.93       22.99      5.10 o 
   1   7   6      201.64      204.90     35.09 o 
   2   7   6       26.13       33.74      8.64 o 
   3   7   6      358.57      367.85     24.13 o 
   4   7   6       99.48       88.91      9.39 o 
   5   7   6      110.73       98.13      9.77 o 
   6   7   6       94.95       98.14     14.20 o 
   7   7   6        5.86       16.96      6.43 o 
   8   7   6       28.00       27.88      7.51 o 
   9   7   6       32.21       27.14      7.70 o 
 -11   8   6       31.88       26.73      9.56 o 
 -10   8   6       36.41       41.38     21.25 o 
  -9   8   6       16.88        7.29      9.05 o 
  -8   8   6      449.02      405.41     26.13 o 
  -7   8   6      153.67      141.53     16.18 o 
  -6   8   6      240.98      248.08     19.48 o 
  -5   8   6       30.00       15.87      8.26 o 
  -4   8   6        7.64        0.93      4.18 o 
  -3   8   6        8.15        7.86      5.48 o 
  -2   8   6       16.06       15.03      4.40 o 
  -1   8   6       39.02       46.16      6.50 o 
   0   8   6       54.24       51.30     23.03 o 
   1   8   6        1.37        0.04      6.37 o 
   2   8   6      112.30      105.89     13.79 o 
   3   8   6       15.19       41.30      6.96 o 
   4   8   6     1071.25      973.53     36.00 o 
   5   8   6      625.55      595.25     25.89 o 
   6   8   6      478.89      457.83     35.53 o 
   7   8   6      135.11       89.81     14.21 o 
   8   8   6      128.46      120.75     16.66 o 
 -10   9   6        0.10        4.80     10.68 o 
  -9   9   6        8.71        6.70      9.57 o 
  -8   9   6      189.23      137.99     22.12 o 
  -7   9   6       11.21       15.71      9.32 o 
  -6   9   6       28.24       18.49      9.84 o 
  -5   9   6       49.11       44.13      7.53 o 
  -4   9   6       47.93       49.15     11.17 o 
  -3   9   6       39.02       41.12      9.05 o 
  -2   9   6       17.23       22.94      5.92 o 
  -1   9   6       69.98       85.61      8.97 o 
   0   9   6       15.85       23.16      7.16 o 
   1   9   6        0.30        4.16      7.02 o 
   2   9   6        0.18       -4.54      6.22 o 
   3   9   6       14.19       15.23      5.72 o 
   4   9   6        2.07        8.61      5.17 o 
   5   9   6        0.95       -1.21      4.92 o 
   6   9   6       49.09       50.10     11.86 o 
   7   9   6       24.84       42.77     12.12 o 
  -9  10   6      106.16       97.31     16.44 o 
  -8  10   6      124.47      116.65     16.71 o 
  -7  10   6       73.61       90.18     13.28 o 
  -6  10   6      188.48      200.38     14.36 o 
  -5  10   6      235.98      218.22     14.88 o 
  -4  10   6      211.32      221.63     14.84 o 
  -3  10   6      316.54      290.98     17.05 o 
  -2  10   6      568.58      579.95     25.36 o 
  -1  10   6      650.57      632.02     26.85 o 
   0  10   6      322.45      402.04     26.65 o 
   1  10   6      656.21      712.91     48.61 o 
   2  10   6      526.94      477.89     29.84 o 
   3  10   6      227.97      252.41     16.55 o 
   4  10   6      229.23      220.72     15.55 o 
   5  10   6      110.02      112.66     11.92 o 
   6  10   6       83.46      104.38     13.99 o 
  -7  11   6        0.04        8.48      5.62 o 
  -6  11   6        0.00        1.89      5.25 o 
  -5  11   6        0.35        2.89      5.42 o 
  -4  11   6        2.29        6.28      5.20 o 
  -3  11   6        0.10        8.95      5.27 o 
  -2  11   6        0.00        7.16      5.52 o 
  -1  11   6       11.10       13.63      6.18 o 
   0  11   6       16.88       26.60      8.33 o 
   1  11   6        6.29       14.42     11.22 o 
   2  11   6        4.57       12.93      6.34 o 
   3  11   6        2.60        5.02      5.77 o 
   4  11   6       12.19       23.81      7.13 o 
  -4  12   6       23.58       19.59      6.91 o 
  -3  12   6       43.46       61.39      8.92 o 
  -2  12   6      127.80      149.93     14.08 o 
  -1  12   6      207.11      228.29     20.09 o 
   0  12   6      161.76      225.30     22.72 o 
   1  12   6      232.00      272.75     22.63 o 
 -14   1   7        4.79        9.24      6.15 o 
 -13   1   7       10.31       12.20      8.95 o 
 -12   1   7        4.59        8.09      5.49 o 
 -11   1   7       40.34       86.22     11.50 o 
 -10   1   7        1.12        1.05      5.80 o 
  -9   1   7       96.88      113.29     10.25 o 
  -8   1   7      236.79      277.62     15.20 o 
  -7   1   7      107.33       76.08      7.38 o 
  -6   1   7       84.17      123.02      9.91 o 
  -5   1   7      756.60      752.27     25.40 o 
  -4   1   7      221.50      217.03      9.08 o 
  -3   1   7      401.46      402.50     24.00 o 
  -2   1   7     1893.07     2041.03     56.24 o 
  -1   1   7     2114.24     1983.62     48.03 o 
   0   1   7      653.87      692.09     18.51 o 
   1   1   7     1112.74     1163.69     32.29 o 
   2   1   7      844.94      744.98     23.13 o 
   3   1   7       51.64       30.29      4.13 o 
   4   1   7      344.33      293.25     12.91 o 
   5   1   7       65.07       96.80     12.07 o 
   6   1   7      104.97      107.40      8.29 o 
   7   1   7      933.68      811.92     27.41 o 
   8   1   7      418.20      455.24     28.11 o 
   9   1   7      185.26      222.16     15.98 o 
  10   1   7      297.84      322.14     19.95 o 
 -13   2   7        0.58       18.97      7.17 o 
 -12   2   7        1.67       -0.84     10.61 o 
 -11   2   7       61.24       44.54      7.50 o 
 -10   2   7        0.07       -1.11      5.23 o 
  -9   2   7       70.13       74.60      9.99 o 
  -8   2   7        4.18        4.36      5.31 o 
  -7   2   7       90.54      107.15      9.49 o 
  -6   2   7        0.38        1.62      3.01 o 
  -5   2   7        0.84       11.69      3.43 o 
  -4   2   7       21.04       20.24      4.12 o 
  -3   2   7       11.13       15.99      3.95 o 
  -2   2   7       19.03       22.48      5.89 o 
  -1   2   7      164.99      179.87      8.60 o 
   0   2   7      294.77      310.80     10.61 o 
   1   2   7      580.20      541.84     18.12 o 
   2   2   7      261.29      225.81     10.62 o 
   3   2   7      178.01      190.54      9.65 o 
   4   2   7      573.25      558.97     19.72 o 
   5   2   7      644.44      620.39     26.00 o 
   6   2   7     1177.02     1074.44     39.37 o 
   7   2   7        4.34       11.37      7.36 o 
   8   2   7        0.01        6.08      8.76 o 
   9   2   7       27.91       27.32      6.76 o 
  10   2   7      118.19      142.70     13.31 o 
 -13   3   7       95.50       86.32     11.78 o 
 -12   3   7      243.57      267.63     16.99 o 
 -11   3   7      477.76      414.66     31.00 o 
 -10   3   7      421.97      443.82     21.15 o 
  -9   3   7       16.79        8.88      4.56 o 
  -8   3   7      145.72      200.24     14.40 o 
  -7   3   7       15.21       -1.81      5.90 o 
  -6   3   7      425.98      449.08     25.95 o 
  -5   3   7       20.22       27.76      6.08 o 
  -4   3   7       55.94       46.52      7.69 o 
  -3   3   7       38.43       27.04      5.71 o 
  -2   3   7       19.61       14.29      4.24 o 
  -1   3   7      582.11      549.07     20.72 o 
   0   3   7      535.51      512.94     15.65 o 
   1   3   7      774.16      848.26     25.25 o 
   2   3   7      434.54      402.49     18.22 o 
   3   3   7       51.90       41.43      7.69 o 
   4   3   7      564.36      483.67     21.72 o 
   5   3   7     1337.93     1281.37     43.88 o 
   6   3   7      731.08      672.13     36.48 o 
   7   3   7     1134.37     1050.53     39.39 o 
   8   3   7      368.28      320.01     22.88 o 
   9   3   7      114.43      118.02     11.80 o 
  10   3   7        5.58       18.09      6.15 o 
 -13   4   7        1.56       -6.11      6.11 o 
 -12   4   7        1.62       12.62      5.93 o 
 -11   4   7        3.69       17.69      6.06 o 
 -10   4   7       16.44        2.72      5.41 o 
  -9   4   7       46.91       61.43     11.52 o 
  -8   4   7        0.50        1.28      6.79 o 
  -7   4   7       43.88       83.75     11.41 o 
  -6   4   7       40.64       26.22      7.93 o 
  -5   4   7       77.42       96.91      9.99 o 
  -4   4   7      149.75      134.32     17.09 o 
  -3   4   7       39.21       61.21     22.26 o 
  -2   4   7      160.45      159.97     10.03 o 
  -1   4   7       16.71       25.51      4.37 o 
   0   4   7       32.30       34.58     10.78 o 
   1   4   7      133.33      111.94     12.00 o 
   2   4   7      816.10      827.86     30.42 o 
   3   4   7       12.60       14.32      4.83 o 
   4   4   7       24.08       23.69      5.53 o 
   5   4   7       41.51       49.01      9.99 o 
   6   4   7        7.03       14.88      6.26 o 
   7   4   7        5.18        8.70      4.72 o 
   8   4   7        1.40        3.60      4.34 o 
   9   4   7        2.44       20.30      8.00 o 
 -12   5   7        7.57        8.99      5.85 o 
 -11   5   7        5.23       17.09      6.82 o 
 -10   5   7      107.41       95.78     14.03 o 
  -9   5   7       47.40       35.53     14.38 o 
  -8   5   7      213.41      213.61     18.18 o 
  -7   5   7      308.43      313.29     27.73 o 
  -6   5   7      136.86      122.91     13.34 o 
  -5   5   7      191.23      185.26     15.05 o 
  -4   5   7      310.45      340.63     19.81 o 
  -3   5   7      551.11      571.44     30.37 o 
  -2   5   7      334.27      392.89     15.72 o 
  -1   5   7      618.62      485.82     24.71 o 
   0   5   7      474.42      537.61     39.51 o 
   1   5   7      496.18      513.25     28.50 o 
   2   5   7        7.70        4.75      5.55 o 
   3   5   7      525.94      660.68     34.17 o 
   4   5   7       49.63       42.44     14.89 o 
   5   5   7       39.56       61.87      7.72 o 
   6   5   7      278.75      310.40     21.10 o 
   7   5   7      104.32      110.94     19.42 o 
   8   5   7      206.20      213.33     24.12 o 
   9   5   7      379.47      411.01     23.81 o 
 -12   6   7       41.92       35.22     10.57 o 
 -11   6   7       97.39       95.34     17.16 o 
 -10   6   7       47.86       42.17     11.65 o 
  -9   6   7       31.24       16.88     12.76 o 
  -8   6   7        0.00        2.48      7.32 o 
  -7   6   7       42.06       33.23      9.89 o 
  -6   6   7        3.22        9.46      7.46 o 
  -5   6   7        7.37        7.34      7.29 o 
  -4   6   7        8.16       13.77      6.57 o 
  -3   6   7       43.82       39.81      6.45 o 
  -2   6   7       38.09       44.09      7.49 o 
  -1   6   7       61.40       83.44     13.20 o 
   0   6   7       10.64       25.87      6.39 o 
   1   6   7      180.95      163.09     14.98 o 
   2   6   7      741.82      807.83     50.10 o 
   3   6   7      243.79      263.36     20.37 o 
   4   6   7       78.21       82.19     12.66 o 
   5   6   7       98.09       80.62     13.99 o 
   6   6   7       64.44       55.25     19.45 o 
   7   6   7       40.22       64.85     14.51 o 
   8   6   7       87.43       95.67     11.68 o 
 -11   7   7        0.96       -4.78     12.02 o 
 -10   7   7        0.85       -0.17      8.48 o 
  -9   7   7      302.19      302.02     42.55 o 
  -8   7   7       26.26       17.34      9.39 o 
  -7   7   7      131.02      114.78     14.51 o 
  -6   7   7      114.38      109.01     13.47 o 
  -5   7   7      227.22      199.70     17.15 o 
  -4   7   7      446.44      435.75     20.39 o 
  -3   7   7      363.97      346.55     38.42 o 
  -2   7   7      655.88      641.42     36.99 o 
  -1   7   7      180.54      176.94     15.31 o 
   0   7   7      119.92      188.88     21.60 o 
   1   7   7       45.15       43.48      9.06 o 
   2   7   7     1479.92     1324.21     93.49 o 
   3   7   7     1697.62     1517.32     64.05 o 
   4   7   7      820.49      660.83     79.27 o 
   5   7   7      585.77      543.69     33.23 o 
   6   7   7      203.27      190.95     20.26 o 
   7   7   7       28.20       32.14     12.56 o 
   8   7   7       17.25       23.68     16.50 o 
 -10   8   7        9.65       16.63     11.05 o 
  -9   8   7       14.63        4.71     11.24 o 
  -8   8   7       44.73       45.59     12.31 o 
  -7   8   7       36.11       33.12     11.07 o 
  -6   8   7       47.67       53.32     15.71 o 
  -5   8   7      274.95      233.08     15.25 o 
  -4   8   7      156.64      152.79     12.41 o 
  -3   8   7       13.85       10.74      6.53 o 
  -2   8   7       45.70       56.60      8.70 o 
  -1   8   7        5.75        2.16      6.59 o 
   0   8   7       64.40       57.24     11.16 o 
   1   8   7      285.99      318.47     48.58 o 
   2   8   7       11.34        6.54      7.49 o 
   3   8   7       46.41       47.95     11.31 o 
   4   8   7        5.86        1.76     12.27 o 
   5   8   7        9.06       -3.41      6.43 o 
   6   8   7       33.04       41.52     11.29 o 
   7   8   7       28.06       30.32     10.91 o 
  -9   9   7       59.12       58.69     13.70 o 
  -8   9   7      137.86      134.52     35.16 o 
  -7   9   7      273.45      283.05     36.49 o 
  -6   9   7       81.47       71.80      9.88 o 
  -5   9   7       20.45       17.90      8.55 o 
  -4   9   7        0.66       -3.02      5.38 o 
  -3   9   7        1.04       -5.14      5.45 o 
  -2   9   7        0.98        4.60      8.08 o 
  -1   9   7       16.76       36.48      9.35 o 
   0   9   7      312.28      403.69     42.64 o 
   1   9   7      229.07      216.49     20.24 o 
   2   9   7      104.52       94.48     14.61 o 
   3   9   7      555.42      677.08     43.79 o 
   4   9   7      177.74      143.71     17.28 o 
   5   9   7       73.83       98.68     15.55 o 
  -7  10   7       44.53       32.41      8.33 o 
  -6  10   7        0.66        4.55      7.60 o 
  -5  10   7       26.09       20.16      7.61 o 
  -4  10   7       60.12       50.78      8.33 o 
  -3  10   7       71.79       95.25     11.83 o 
  -2  10   7        4.14       10.82      6.66 o 
  -1  10   7        3.54        2.72      6.06 o 
   0  10   7        0.34        0.79      6.74 o 
   1  10   7       10.56        0.00      6.51 o 
   2  10   7       35.73       23.14     10.29 o 
   3  10   7        8.20       15.41     14.31 o 
   4  10   7        4.54       -0.71      7.09 o 
  -5  11   7      222.16      213.01     18.68 o 
  -4  11   7      444.94      430.22     22.75 o 
  -3  11   7      437.13      459.52     23.49 o 
  -2  11   7      117.56      155.60     43.44 o 
  -1  11   7       41.18       35.11      9.80 o 
   0  11   7       12.02       35.98     10.16 o 
   1  11   7       38.43       54.55     11.97 o 
 -13   0   8        2.91        0.28      7.81 o 
 -12   0   8        1.52       -0.65      8.46 o 
 -11   0   8       45.73       51.99     12.90 o 
 -10   0   8       27.70        9.63     10.94 o 
  -9   0   8      348.31      512.53     40.86 o 
  -8   0   8      101.72       91.92     17.11 o 
  -7   0   8      379.69      438.47     34.93 o 
  -6   0   8      190.19      210.82     23.00 o 
  -5   0   8      255.61      215.82     21.65 o 
  -4   0   8      252.80      258.18     30.41 o 
  -3   0   8      430.09      444.90     17.94 o 
  -2   0   8      950.39      982.03     38.34 o 
  -1   0   8      930.10      926.77     30.45 o 
   0   0   8        3.36        2.79      5.26 o 
   1   0   8      702.49      679.59     41.14 o 
   2   0   8      549.39      577.57     28.35 o 
   3   0   8      464.30      362.62     21.32 o 
   4   0   8       17.11       26.58      8.49 o 
   5   0   8      672.55      708.56     35.09 o 
   6   0   8      260.05      230.58     19.59 o 
   7   0   8      413.91      384.42     25.04 o 
   8   0   8      412.82      428.04     39.60 o 
   9   0   8       27.55       38.85     11.60 o 
 -13   1   8       45.86       70.79     11.37 o 
 -12   1   8       40.53       19.39      7.10 o 
 -11   1   8       56.12       73.09     11.17 o 
 -10   1   8        5.93        5.84     15.03 o 
  -9   1   8       17.38        6.76     12.58 o 
  -8   1   8       11.04        4.63     12.62 o 
  -7   1   8      148.57      129.44     10.81 o 
  -6   1   8       33.97       35.15      6.83 o 
  -5   1   8       97.12      102.74     10.16 o 
  -4   1   8       55.20       65.83      6.08 o 
  -3   1   8       96.73      113.81      8.09 o 
  -2   1   8       53.28       64.28      5.26 o 
  -1   1   8        9.14        7.37      2.08 o 
   0   1   8      246.94      241.30     11.22 o 
   1   1   8      283.81      308.41     13.12 o 
   2   1   8      660.62      741.25     24.31 o 
   3   1   8      109.43      110.30      8.08 o 
   4   1   8      605.18      574.40     26.09 o 
   5   1   8        3.90        9.64      3.74 o 
   6   1   8       34.77       28.93      6.17 o 
   7   1   8       45.94       47.74      8.86 o 
   8   1   8        1.13        9.79      5.35 o 
   9   1   8       23.47       25.47      6.69 o 
 -13   2   8       37.15       28.14      8.45 o 
 -12   2   8       16.07       13.39      6.38 o 
 -11   2   8       39.23       49.12     10.41 o 
 -10   2   8       21.01        9.09      6.81 o 
  -9   2   8       20.35       12.66      7.55 o 
  -8   2   8      197.32      252.24     15.36 o 
  -7   2   8      165.24      123.98     12.91 o 
  -6   2   8      112.71      141.31     15.58 o 
  -5   2   8      130.87      116.81      9.69 o 
  -4   2   8       68.74       83.04      9.40 o 
  -3   2   8      381.88      353.49     20.09 o 
  -2   2   8      418.94      470.90     31.58 o 
  -1   2   8      479.51      418.41     15.28 o 
   0   2   8     1480.53     1552.95     41.62 o 
   1   2   8      184.13      186.95     10.03 o 
   2   2   8      717.88      691.97     22.83 o 
   3   2   8      807.86      840.67     31.77 o 
   4   2   8      645.88      589.06     32.93 o 
   5   2   8      356.47      405.56     20.50 o 
   6   2   8      353.25      332.95     28.37 o 
   7   2   8      343.30      362.59     20.39 o 
   8   2   8      420.10      486.43     27.52 o 
   9   2   8      421.41      406.65     23.28 o 
 -12   3   8       40.76       44.89     11.90 o 
 -11   3   8        4.26       12.92      6.38 o 
 -10   3   8        5.84       20.46      6.81 o 
  -9   3   8       12.72        0.88      5.92 o 
  -8   3   8       53.40       62.95      8.97 o 
  -7   3   8       20.93       19.18      8.25 o 
  -6   3   8      273.08      248.26     17.69 o 
  -5   3   8      176.19      128.88     12.82 o 
  -4   3   8        2.97        3.42      7.64 o 
  -3   3   8        0.69        3.30      7.39 o 
  -2   3   8        3.53       10.66      3.55 o 
  -1   3   8      274.82      334.78     16.23 o 
   0   3   8       12.92       13.59      6.08 o 
   1   3   8     1305.85     1298.83     53.94 o 
   2   3   8       39.55       47.18      8.52 o 
   3   3   8      212.92      209.39     13.61 o 
   4   3   8      135.56      141.07     11.43 o 
   5   3   8      202.29      195.29     13.91 o 
   6   3   8        0.81        4.80      7.77 o 
   7   3   8        0.70        8.22      4.98 o 
   8   3   8        6.34       10.38      5.40 o 
 -12   4   8      129.91      150.69     13.49 o 
 -11   4   8        2.86       11.20      6.86 o 
 -10   4   8      114.35      155.64     13.30 o 
  -9   4   8       76.25       52.27      9.29 o 
  -8   4   8      175.88      208.19     19.92 o 
  -7   4   8       49.50       53.69     10.84 o 
  -6   4   8       59.40       66.02     10.82 o 
  -5   4   8       27.62       24.38      8.05 o 
  -4   4   8        2.02        0.84      4.35 o 
  -3   4   8       25.71       22.46      5.94 o 
  -2   4   8      386.94      440.41     19.30 o 
  -1   4   8      502.92      422.93     24.92 o 
   0   4   8      327.23      388.65     34.97 o 
   1   4   8       10.50        9.09     14.56 o 
   2   4   8      938.86      927.75     43.60 o 
   3   4   8      433.96      446.56     27.44 o 
   4   4   8      439.66      396.93     28.92 o 
   5   4   8      346.23      360.74     19.73 o 
   6   4   8      161.13      169.09     13.52 o 
   7   4   8       79.16       73.36      9.57 o 
   8   4   8        7.34       15.49      9.97 o 
 -11   5   8       18.62       10.62      6.85 o 
 -10   5   8      109.26       89.33     14.55 o 
  -9   5   8        7.61        5.08      9.09 o 
  -8   5   8       24.60       31.23     10.35 o 
  -7   5   8        1.87        4.15     19.75 o 
  -6   5   8        0.89       -4.41      6.31 o 
  -5   5   8       16.45        5.40      7.53 o 
  -4   5   8       22.58       33.59     10.78 o 
  -3   5   8      337.93      343.69     17.40 o 
  -2   5   8        5.13        7.05      3.63 o 
  -1   5   8       29.78       10.17      6.64 o 
   0   5   8      825.78      963.99     62.00 o 
   1   5   8       17.86       10.34      6.76 o 
   2   5   8       36.51       44.07      9.41 o 
   3   5   8       16.80       24.72      9.07 o 
   4   5   8       33.45       26.34      8.43 o 
   5   5   8       57.59       41.68     26.79 o 
   6   5   8       14.64       24.89      8.91 o 
   7   5   8        1.63        2.45      5.98 o 
 -11   6   8       28.70       26.06     12.04 o 
 -10   6   8       86.95       64.36     13.67 o 
  -9   6   8       67.50       69.52     13.18 o 
  -8   6   8      169.72      146.79     16.20 o 
  -7   6   8      444.42      447.15     26.86 o 
  -6   6   8      279.83      291.96     34.48 o 
  -5   6   8      202.18      176.24     27.26 o 
  -4   6   8      190.08      168.43     12.74 o 
  -3   6   8      170.35      173.05     13.56 o 
  -2   6   8       20.40       28.03     14.31 o 
  -1   6   8      132.76      110.24     12.91 o 
   0   6   8      781.33      906.26     43.45 o 
   1   6   8      989.31      938.91     44.67 o 
   2   6   8      231.57      206.95     18.54 o 
   3   6   8      341.18      379.26     26.24 o 
   4   6   8       41.65       50.50     10.43 o 
   5   6   8       26.25       20.74      8.62 o 
   6   6   8      148.33      121.32     23.77 o 
   7   6   8       81.46      100.20     19.50 o 
 -10   7   8        2.28        0.68     10.12 o 
  -9   7   8       10.82       17.67     10.53 o 
  -8   7   8        9.31        4.95      9.01 o 
  -7   7   8       94.39       98.99     14.49 o 
  -6   7   8       94.72       83.56     13.20 o 
  -5   7   8       62.25       58.78     11.46 o 
  -4   7   8       17.37       18.24      6.82 o 
  -3   7   8        6.03        4.07      5.79 o 
  -2   7   8       38.06       22.14     16.13 o 
  -1   7   8       61.62       62.28     16.60 o 
   0   7   8        0.30       12.35      7.57 o 
   1   7   8       22.25       15.81      6.78 o 
   2   7   8       67.21       64.56     10.98 o 
   3   7   8        0.47        6.29      6.87 o 
   4   7   8        0.67        3.29     10.03 o 
   5   7   8       19.31       13.86     11.79 o 
   6   7   8        4.79        4.44     10.49 o 
  -9   8   8       59.36       42.68     13.19 o 
  -8   8   8        7.37       -5.77     12.37 o 
  -7   8   8       23.56       12.74      9.76 o 
  -6   8   8        2.64       -3.43      8.41 o 
  -5   8   8       70.87       71.62      9.76 o 
  -4   8   8      277.66      267.31     17.06 o 
  -3   8   8      154.66      177.10     21.60 o 
  -2   8   8       54.54       57.19     12.15 o 
  -1   8   8       18.58       24.41      9.61 o 
   0   8   8        1.87        5.35      6.08 o 
   1   8   8      296.20      325.63     23.83 o 
   2   8   8      294.98      282.31     22.68 o 
   3   8   8      155.18      212.96     21.69 o 
   4   8   8      148.49      118.33     22.00 o 
   5   8   8      208.61      207.85     22.00 o 
  -7   9   8        8.18       -0.39     14.10 o 
  -6   9   8        4.42        1.50      6.02 o 
  -5   9   8       48.15       34.00      8.30 o 
  -4   9   8      147.17      127.78     12.52 o 
  -3   9   8       90.59       90.75     14.71 o 
  -2   9   8      208.42      221.64     34.20 o 
  -1   9   8       93.97      107.24     16.78 o 
   0   9   8      105.67      116.32     28.78 o 
   1   9   8       20.38       28.95     13.14 o 
   2   9   8       52.01       64.17     14.00 o 
   3   9   8       49.11       38.45     12.46 o 
  -5  10   8      205.99      225.58     17.02 o 
  -4  10   8       95.34       98.73     12.00 o 
  -3  10   8       65.93       86.56     14.63 o 
  -2  10   8      179.60      235.11     22.77 o 
  -1  10   8      141.94      178.36     50.78 o 
   0  10   8       61.76      144.05     18.97 o 
   1  10   8      127.10      144.51     36.85 o 
 -12   1   9        0.23        5.67      7.29 o 
 -11   1   9        9.66       13.69     10.19 o 
 -10   1   9        2.87        1.52      7.70 o 
  -9   1   9       90.21      130.67     15.82 o 
  -8   1   9      249.38      215.09     21.58 o 
  -7   1   9      158.85      184.97     22.14 o 
  -6   1   9      184.81      174.30     16.08 o 
  -5   1   9      303.18      325.41     20.95 o 
  -4   1   9       86.83       85.22      9.43 o 
  -3   1   9        4.90       -0.99      3.13 o 
  -2   1   9       80.91      102.79      6.69 o 
  -1   1   9      453.84      361.39     14.68 o 
   0   1   9       11.61        7.22      3.25 o 
   1   1   9     1085.00     1143.15     33.78 o 
   2   1   9      419.94      407.29     17.01 o 
   3   1   9      655.99      713.77     29.07 o 
   4   1   9      707.56      628.80     27.26 o 
   5   1   9      124.38      131.17     11.89 o 
   6   1   9       57.16       62.00     17.62 o 
   7   1   9      120.15      120.14     11.82 o 
 -11   2   9        2.41       12.34      9.85 o 
 -10   2   9        4.86        0.14      8.09 o 
  -9   2   9       19.37       13.37      8.56 o 
  -8   2   9       13.23       18.06      8.80 o 
  -7   2   9        7.54       18.66      8.74 o 
  -6   2   9       32.42       17.41      6.76 o 
  -5   2   9      128.48      126.09     11.22 o 
  -4   2   9       54.56       71.51      9.03 o 
  -3   2   9       32.71       36.52      8.35 o 
  -2   2   9        0.64        5.80      3.68 o 
  -1   2   9       29.58       31.10      5.95 o 
   0   2   9      131.06      150.15     13.03 o 
   1   2   9       91.69      105.97     17.49 o 
   2   2   9      384.90      351.63     25.88 o 
   3   2   9      143.51      162.83     25.05 o 
   4   2   9        6.95       13.49      4.94 o 
   5   2   9        0.11        7.88     10.59 o 
   6   2   9        4.93       21.69      9.69 o 
   7   2   9      169.01      221.96     16.47 o 
 -11   3   9       20.83       26.23     11.92 o 
 -10   3   9       63.50       77.43     14.15 o 
  -9   3   9      125.58      123.11     16.34 o 
  -8   3   9       84.49       82.88     10.36 o 
  -7   3   9      103.07       80.83     10.12 o 
  -6   3   9       51.94       62.98     13.74 o 
  -5   3   9       20.22       27.79      9.15 o 
  -4   3   9      303.44      285.14     21.74 o 
  -3   3   9      202.37      182.28     20.23 o 
  -2   3   9      589.67      663.02     33.72 o 
  -1   3   9        6.10        9.94      6.28 o 
   0   3   9      213.54      254.05     42.73 o 
   1   3   9      230.01      248.64     19.44 o 
   2   3   9      237.76      231.82     19.30 o 
   3   3   9       57.92       70.84     10.90 o 
   4   3   9      343.10      330.86     23.80 o 
   5   3   9      138.33      149.12     16.97 o 
   6   3   9       88.04       89.88     10.34 o 
   7   3   9       93.05       85.74     13.03 o 
 -11   4   9       25.72       35.91      9.69 o 
 -10   4   9       39.92       31.99      9.75 o 
  -9   4   9        2.10       -0.68      6.60 o 
  -8   4   9       11.48       11.04      7.53 o 
  -7   4   9        7.17       -3.66      7.97 o 
  -6   4   9       10.08        3.38      8.45 o 
  -5   4   9       69.97       47.20     10.61 o 
  -4   4   9       34.69       39.47     11.22 o 
  -3   4   9        1.09        1.15      5.83 o 
  -2   4   9       23.65       35.74     18.19 o 
  -1   4   9      130.37       82.07     11.52 o 
   0   4   9       24.63       17.67      6.99 o 
   1   4   9       13.25       -4.50      6.05 o 
   2   4   9      106.99      122.68     17.95 o 
   3   4   9        9.69        6.41      6.38 o 
   4   4   9       74.89       60.41     11.00 o 
   5   4   9        3.74        7.01      6.63 o 
   6   4   9       44.59       57.17     11.64 o 
 -10   5   9       57.69       44.90     10.41 o 
  -9   5   9       58.73       61.92     13.72 o 
  -8   5   9       28.42       24.86     10.94 o 
  -7   5   9       47.32       47.32     11.90 o 
  -6   5   9       78.33       82.07     13.06 o 
  -5   5   9       31.64       47.25     10.92 o 
  -4   5   9      208.56      177.49     13.90 o 
  -3   5   9      160.90      146.71     17.71 o 
  -2   5   9      116.62      155.03     31.54 o 
  -1   5   9      176.00      142.99     15.32 o 
   0   5   9      474.78      516.60     30.70 o 
   1   5   9      202.07      173.58     25.62 o 
   2   5   9      187.84      219.93     26.35 o 
   3   5   9      218.92      211.15     19.80 o 
   4   5   9       15.65       27.61     18.23 o 
   5   5   9       32.12       45.35     13.63 o 
   6   5   9      145.22      159.05     18.41 o 
  -9   6   9       12.53        1.39      9.95 o 
  -8   6   9        2.03       -3.84      8.54 o 
  -7   6   9        0.61        0.88     10.61 o 
  -6   6   9       15.15       17.96      9.46 o 
  -5   6   9        1.03       -2.73      8.37 o 
  -4   6   9        0.46       -3.46      4.59 o 
  -3   6   9       13.28       32.57     10.51 o 
  -2   6   9        0.39       -9.73      9.73 o 
  -1   6   9       85.64       93.61     12.70 o 
   0   6   9      321.69      253.74     21.27 o 
   1   6   9      335.68      369.90     26.08 o 
   2   6   9       98.00       85.58     13.58 o 
   3   6   9       18.71       27.95      8.72 o 
   4   6   9       19.79       18.53     10.52 o 
   5   6   9      138.63      133.24     27.23 o 
  -8   7   9        0.32        0.92      9.80 o 
  -7   7   9        4.64        4.13     10.16 o 
  -6   7   9       58.86       47.50     14.38 o 
  -5   7   9      163.18      165.64     14.00 o 
  -4   7   9       23.15       27.14      7.88 o 
  -3   7   9      162.70      220.19     59.52 o 
  -2   7   9      202.04      241.01     23.61 o 
  -1   7   9      658.79      654.03     36.47 o 
   0   7   9      249.77      227.92     20.16 o 
   1   7   9      152.55      134.03     16.03 o 
   2   7   9      101.38      118.42     20.99 o 
   3   7   9      132.45      113.61     15.30 o 
   4   7   9      214.85      184.46     19.49 o 
  -7   8   9      112.33      111.09     16.31 o 
  -6   8   9       40.68       41.09      9.08 o 
  -5   8   9       37.01       28.16      8.03 o 
  -4   8   9       17.24       19.30     10.31 o 
  -3   8   9       83.27       61.45     12.82 o 
  -2   8   9       96.12       94.61     37.17 o 
  -1   8   9       31.43       51.39     48.72 o 
   0   8   9       11.12       23.17      8.07 o 
   1   8   9       36.70       36.64      8.67 o 
   2   8   9       63.18       72.65     12.28 o 
  -4   9   9       17.61       16.92     19.36 o 
  -3   9   9       86.12       92.54     15.50 o 
  -2   9   9        3.14       11.13      9.00 o 
  -1   9   9      109.16      159.63    100.50 o 
 -10   0  10      169.79      175.70     27.96 o 
  -9   0  10      120.27      122.17     23.47 o 
  -8   0  10      222.59      220.03     27.87 o 
  -7   0  10      200.82      196.37     26.23 o 
  -6   0  10       66.53       62.28     17.49 o 
  -5   0  10      129.10      153.92     22.07 o 
  -4   0  10       39.26       36.89     13.70 o 
  -3   0  10      422.48      474.19     36.70 o 
  -2   0  10      513.88      459.04     39.13 o 
  -1   0  10       59.28       39.41     15.29 o 
   0   0  10      176.32      194.59     25.43 o 
   1   0  10      718.93      698.69     35.11 o 
   2   0  10      294.74      313.88     21.94 o 
   3   0  10      119.33      135.52     14.92 o 
   4   0  10      119.30      143.30     20.57 o 
   5   0  10      178.85      199.92     25.62 o 
 -10   1  10        2.71       -2.60     10.03 o 
  -9   1  10        0.03        3.93      9.08 o 
  -8   1  10        2.93       -4.59      8.18 o 
  -7   1  10        1.09       -5.03      8.51 o 
  -6   1  10       51.63       52.85     13.09 o 
  -5   1  10       45.66       63.44     11.66 o 
  -4   1  10        1.22       -2.57      7.25 o 
  -3   1  10      264.73      251.62     20.58 o 
  -2   1  10        0.72       -5.30      7.39 o 
  -1   1  10      893.27      856.81     32.77 o 
   0   1  10      703.79      703.28     28.83 o 
   1   1  10      327.74      302.14     21.48 o 
   2   1  10        4.80       15.11      6.31 o 
   3   1  10       15.20        6.35      8.23 o 
   4   1  10       16.91       26.03      5.91 o 
   5   1  10        0.91        0.95      7.38 o 
 -10   2  10        0.20       -2.59      8.76 o 
  -9   2  10        0.28       -3.21      8.84 o 
  -8   2  10        4.28       11.01      9.06 o 
  -7   2  10       39.85       57.90     19.26 o 
  -6   2  10      169.02      162.44     16.94 o 
  -5   2  10      243.54      238.97     36.66 o 
  -4   2  10      207.45      236.93     18.67 o 
  -3   2  10       14.69        9.19      7.81 o 
  -2   2  10       96.82       69.61      9.13 o 
  -1   2  10        9.96       12.57      6.74 o 
   0   2  10       83.65      112.41     13.40 o 
   1   2  10       66.55       58.77     20.08 o 
   2   2  10      703.26      602.92     37.71 o 
   3   2  10      353.22      353.39     24.85 o 
   4   2  10      215.40      192.34     18.69 o 
   5   2  10      136.15      130.90     16.37 o 
 -10   3  10        0.07       -2.82     11.38 o 
  -9   3  10        3.20       -3.51      8.56 o 
  -8   3  10        1.86       -1.58      8.08 o 
  -7   3  10        0.39       -2.82      8.26 o 
  -6   3  10       42.88       33.90      8.82 o 
  -5   3  10        6.29        1.04      6.96 o 
  -4   3  10        1.74        2.12      8.34 o 
  -3   3  10      133.99      207.27     70.72 o 
  -2   3  10      121.42      106.22     24.36 o 
  -1   3  10       91.90      115.95     13.58 o 
   0   3  10       10.09       13.42      7.68 o 
   1   3  10       46.42       61.81     11.15 o 
   2   3  10       55.61       50.19     10.76 o 
   3   3  10       39.40       41.01     10.45 o 
   4   3  10       74.66       79.92     12.72 o 
  -9   4  10       71.16       61.31     13.63 o 
  -8   4  10       57.04       34.31     12.34 o 
  -7   4  10       29.10       34.92      9.28 o 
  -6   4  10      139.13      165.45     17.39 o 
  -5   4  10       82.34       98.68     19.92 o 
  -4   4  10       14.95        7.65      7.26 o 
  -3   4  10        0.57        0.17     10.02 o 
  -2   4  10      108.53      134.66     64.18 o 
  -1   4  10      192.29      158.02     16.32 o 
   0   4  10      434.72      436.01     28.20 o 
   1   4  10      449.05      367.33     25.76 o 
   2   4  10       92.10       79.68     14.21 o 
   3   4  10      221.96      176.29     21.95 o 
   4   4  10       65.28       50.64     11.17 o 
  -8   5  10       26.73       10.16     10.96 o 
  -7   5  10       39.57       33.99     11.94 o 
  -6   5  10       46.00       37.41     11.81 o 
  -5   5  10       62.04       64.23     10.93 o 
  -4   5  10       26.50        2.44      9.49 o 
  -3   5  10       53.63       71.14     17.63 o 
  -2   5  10       69.75      136.97    106.69 o 
  -1   5  10       32.64       49.72     17.53 o 
   0   5  10        4.67        1.16      6.49 o 
   1   5  10        1.69       12.13      7.12 o 
   2   5  10       27.26       43.47     16.64 o 
   3   5  10       25.61       48.74     14.40 o 
  -7   6  10       28.98       32.58     11.73 o 
  -6   6  10       12.80        6.16     10.13 o 
  -5   6  10        6.86       11.92      8.15 o 
  -4   6  10      202.77      196.26     39.65 o 
  -3   6  10      467.02      674.03    249.93 o 
  -2   6  10      201.21      251.74    149.40 o 
  -1   6  10      232.84      216.25     20.26 o 
   0   6  10       61.92       73.97     28.01 o 
   1   6  10       29.20       31.36      9.37 o 
   2   6  10       81.10      108.71     15.84 o 
  -5   7  10        3.55        1.50     13.42 o 
  -4   7  10        0.29       -1.85     14.77 o 
  -3   7  10       69.60      124.45     52.39 o 
  -2   7  10        1.86        3.50     13.41 o 
  -1   7  10       53.96       80.05    158.73 o 
   0   7  10        6.38       12.67      7.57 o 
  -8   1  11       28.63       16.72     10.11 o 
  -7   1  11       27.26       22.90     11.20 o 
  -6   1  11       40.15       54.65     13.06 o 
  -5   1  11      106.68      153.31     17.93 o 
  -4   1  11       80.95       52.65     12.48 o 
  -3   1  11       23.47       -8.16      9.56 o 
  -2   1  11      146.79      124.24     16.61 o 
  -1   1  11      114.89      116.28     23.24 o 
   0   1  11      296.27      320.88     34.79 o 
   1   1  11      327.86      248.31     32.03 o 
   2   1  11      179.66      149.29     28.10 o 
  -7   2  11        3.99       -1.65      9.05 o 
  -6   2  11        4.72       -8.28      8.28 o 
  -5   2  11       46.57       61.46     12.98 o 
  -4   2  11       33.51        8.84     10.69 o 
  -3   2  11        1.07      -12.67     12.67 o 
  -2   2  11       14.93       20.99     16.08 o 
  -1   2  11       20.09       23.38      8.13 o 
   0   2  11        6.56       11.02     10.94 o 
   1   2  11       14.01       23.58      8.32 o 
   2   2  11        0.52       -4.19      6.00 o 
  -7   3  11      166.79      169.34     23.96 o 
  -6   3  11       92.83       95.98     15.16 o 
  -5   3  11       61.95       67.00     20.85 o 
  -4   3  11        2.40       -8.87      8.87 o 
  -3   3  11      156.62      183.11     44.28 o 
  -2   3  11       33.58       62.30     45.80 o 
  -1   3  11        0.72        1.96      8.21 o 
   0   3  11       42.01       68.56     11.65 o 
   1   3  11       83.05      103.06     14.43 o 
  -6   4  11       13.22       25.60     11.68 o 
  -5   4  11       55.19       74.59     15.81 o 
  -4   4  11        4.89       -3.46     12.71 o 
  -3   4  11        1.35        7.98     14.39 o 
  -2   4  11        0.00       19.61     26.09 o 
  -1   4  11        0.41        5.71      6.71 o 
   0   4  11        7.06        0.34      6.34 o 
  -3   5  11      309.28      922.85    100.80 o 
  -2   5  11      274.09     1533.23    219.56 o 
                                                 
